# Supplementary material for: Transcriptome Sequencing of the Blind Subterranean Mole Rat, Spalax galili: Utility and Potential for the Discovery of Novel Evolutionary Patterns
Source: PLoS One. 2011 Aug 12;6(8):e21227. doi: 10.1371/journal.pone.0021227 (PMC3155515; doi:10.1371/journal.pone.0021227)
Supplement: Table S1 — BLASTX and BLASTN best hits for Spalax contigs and isotigs. (XLSX) [file pone.0021227.s005.xlsx]

## Sheet: new_revS1
Table S1. BLASTX and BLASTN best hits for Spalax contigs and isotigs
			BLASTX										BLASTN
Spalax Isotig	TSA Accession	Length	Isogroup	Swissprot hit | Gene	Accession	e-value	query strand	query start	query end	target start	target end	Swisspro Description	mouse refseq hit	accession	e-value	query strand	query start	query end	target start	target end	Mouse Refseq Description
contig00009	JO002477	633	isogroup00001	sp|P56537.1|IF6_HUMAN	P56537	4e-98	1	86	631	1	182	Eukaryotic translation initiation factor 6; Short=eIF-6; AltName: Full=B4 integrin interactor; AltName: Full=CAB; AltName: Full=p27(BBP); AltName: Full=B(2)GCN homolog	gi|133891658|ref|NM_010579.2|	NM_010579	0	1	84	633	491	1040	Mus musculus integrin beta 4 binding protein (Itgb4bp), mRNA
contig00058	JO002478	2200	isogroup00001	sp|P46976.4|GLYG_HUMAN	P46976	1e-171	-1	1161	2156	1	350	Glycogenin-1; Short=GN-1; Short=GN1	gi|114326475|ref|NM_013755.2|	NM_013755	0	-1	1115	2156	106	1150	Mus musculus glycogenin (Gyg), mRNA
contig00064	JO003679	722	isogroup00019	sp|A2VDL6.1|AT1A2_BOVIN	A2VDL6	7e-23	-1	349	507	762	814	Sodium/potassium-transporting ATPase subunit alpha-2; Short=Na(+)/K(+) ATPase alpha-2 subunit; AltName: Full=Sodium pump subunit alpha-2; Flags: Precursor	gi|85861248|ref|NM_178405.3|	NM_178405	1e-67	-1	350	507	2456	2613	Mus musculus ATPase, Na+/K+ transporting, alpha 2 polypeptide (Atp1a2), mRNA
contig00070	JO005123	916	isogroup00076										gi|31342136|ref|NM_175541.2|	NM_175541	0.25	-1	171	189	2674	2692	Mus musculus melanoma associated antigen (mutated) 1-like 1 (Mum1l1), mRNA
contig00090	JO003680	4338	isogroup00019	sp|P07527.1|WEE1_SCHPO	P07527	2.4	-1	3913	4011	384	416	Mitosis inhibitor protein kinase wee1; AltName: Full=P107 protein kinase homolog	gi|114145527|ref|NM_177616.3|	NM_177616	1e-15	-1	64	143	3493	3572	Mus musculus RIKEN cDNA 4930562D19 gene (4930562D19Rik), mRNA
contig00099	JO002479	710	isogroup00001	sp|A1WCP0.1|KUP_ACISJ	A1WCP0	6.2	1	395	526	104	150	Probable potassium transport system protein kup sp|B9MH59.1|KUP_DIAST Probable potassium transport system protein kup	gi|118130460|ref|NM_177694.5|	NM_177694	2e-07	1	416	476	5529	5589	Mus musculus transmembrane protein 16E (Tmem16e), mRNA
contig00103	JO016962	1187	isogroup01900	sp|P22934.2|TNR1A_RAT	P22934	8.1	-1	88	342	48	122	Tumor necrosis factor receptor superfamily member 1A; AltName: Full=Tumor necrosis factor receptor 1; Short=TNF-R1; AltName: Full=Tumor necrosis factor receptor type I; Short=TNF-RI; Short=TNFR-I; AltName: Full=p60; AltName: Full=p55; AltName: CD_antigen=CD120a; Flags: Precursor	gi|149270133|ref|XM_001479380.1|	XM_001479380	1.3	-1	1012	1033	7147	7168	PREDICTED: Mus musculus zinc finger protein 236 (Zfp236), mRNA
contig00113	JO002480	669	isogroup00001	sp|Q9BXS6.1|NUSAP_HUMAN	Q9BXS6	2.5	1	74	313	338	418	Nucleolar and spindle-associated protein 1; Short=NuSAP	gi|142350764|ref|NM_172450.2|	NM_172450	0.003	1	458	479	75	96	Mus musculus RIKEN cDNA 4930539E08 gene (4930539E08Rik), mRNA
contig00141	JO002481	817	isogroup00001	sp|P62919.2|RL8_RAT	P62919	1e-141	-1	24	794	1	257	60S ribosomal protein L8 sp|P62917.2|RL8_HUMAN 60S ribosomal protein L8 sp|P62918.2|RL8_MOUSE 60S ribosomal protein L8 sp|Q3T0S6.3|RL8_BOVIN 60S ribosomal protein L8	gi|6755357|ref|NM_012053.1|	NM_012053	0	-1	20	808	8	796	Mus musculus ribosomal protein L8 (Rpl8), mRNA
contig00145	JO002483	1331	isogroup00001	sp|P11369.2|POL2_MOUSE	P11369	0.004	1	590	802	1186	1256	Retrovirus-related Pol polyprotein LINE-1; AltName: Full=Long interspersed element-1; Short=L1; Includes: Reverse transcriptase; Includes: Endonuclease	gi|142354600|ref|NM_198605.2|	NM_198605	2e-18	1	990	1081	1980	2070	Mus musculus RIKEN cDNA F630043A04 gene (F630043A04Rik), mRNA
contig00177	JO002486	1072	isogroup00001	sp|Q5R9L5.1|S20A1_PONAB	Q5R9L5	1e-107	1	463	1071	17	219	Sodium-dependent phosphate transporter 1; AltName: Full=Solute carrier family 20 member 1	gi|7657578|ref|NM_015747.1|	NM_015747	0	1	479	1071	540	1132	Mus musculus solute carrier family 20, member 1 (Slc20a1), mRNA
contig00178	JO002488	2289	isogroup00001	sp|Q5RDB5.1|CNIH_PONAB	Q5RDB5	2e-63	1	29	460	1	144	Protein cornichon homolog	gi|27545444|ref|NM_009919.1|	NM_009919	0	1	1	1327	58	1364	Mus musculus cornichon homolog (Drosophila) (Cnih), mRNA
contig00198	JO010331	1353	isogroup00486	sp|Q05519.1|SFR11_HUMAN	Q05519	4e-33	-1	64	462	113	245	Splicing factor, arginine/serine-rich 11; AltName: Full=Arginine-rich 54 kDa nuclear protein; Short=p54	gi|142378730|ref|NM_026989.2|	NM_026989	1e-176	-1	1	464	259	722	Mus musculus splicing factor, arginine/serine-rich 11 (Sfrs11), mRNA
contig00219	JO004929	2421	isogroup00071	sp|Q91W50.1|CSDE1_MOUSE	Q91W50	0	-1	431	2419	136	798	Cold shock domain-containing protein E1	gi|40254097|ref|NM_144901.2|	NM_144901	0	-1	43	2421	867	3252	Mus musculus cold shock domain containing E1, RNA binding (Csde1), mRNA
contig00226	JO005834	909	isogroup00110	sp|P46935.3|NEDD4_MOUSE	P46935	3e-05	-1	721	861	24	70	E3 ubiquitin-protein ligase NEDD4; AltName: Full=Neural precursor cell expressed developmentally down-regulated protein 4; Short=NEDD-4	gi|120586996|ref|NM_019459.2|	NM_019459	2e-20	1	713	815	4103	4205	Mus musculus nephrosis 1 homolog, nephrin (human) (Nphs1), mRNA
contig00245	JO002489	2179	isogroup00001	sp|B3R022.1|TRUA_PHYMT	B3R022	3.8	1	258	539	1	82	tRNA pseudouridine synthase A; AltName: Full=tRNA-uridine isomerase I; AltName: Full=tRNA pseudouridylate synthase I	gi|141801987|ref|NM_177009.2|	NM_177009	1e-14	-1	27	76	2887	2936	Mus musculus SET and MYND domain containing 4 (Smyd4), mRNA
contig00265	JO016719	2196	isogroup01824	sp|Q6V1X1.1|DPP8_HUMAN	Q6V1X1	1e-29	1	2	235	821	898	Dipeptidyl peptidase 8; Short=DP8; AltName: Full=Dipeptidyl peptidase VIII; Short=DPP VIII; AltName: Full=Prolyl dipeptidase DPP8; AltName: Full=Dipeptidyl peptidase IV-related protein 1; Short=DPRP-1	gi|31542570|ref|NM_028906.2|	NM_028906	1e-108	1	2	738	2730	3477	Mus musculus dipeptidylpeptidase 8 (Dpp8), mRNA
contig00268	JO003313	509	isogroup00002	sp|Q52KG5.2|KI26A_MOUSE	Q52KG5	3.2	1	366	500	1182	1226	Kinesin-like protein KIF26A	gi|33468896|ref|NM_010295.1|	NM_010295	0.035	-1	31	50	527	546	Mus musculus glutamate-cysteine ligase, catalytic subunit (Gclc), mRNA
contig00375	JO002490	5203	isogroup00001										gi|84697030|ref|NM_001038710.1|	NM_001038710	1e-81	-1	2768	3098	6994	7326	Mus musculus tropomodulin 2 (Tmod2), transcript variant 1, mRNA
contig00394	JO002491	3749	isogroup00001	sp|Q62167.3|DDX3X_MOUSE	Q62167	1e-153	-1	2934	3749	309	580	ATP-dependent RNA helicase DDX3X; AltName: Full=DEAD box protein 3, X-chromosomal; AltName: Full=DEAD box RNA helicase DEAD3; Short=mDEAD3; AltName: Full=Embryonic RNA helicase; AltName: Full=D1Pas1-related sequence 2	gi|149271098|ref|XR_032115.1|	XR_032115	0	-1	143	3648	765	4288	PREDICTED: Mus musculus similar to DEAD (Asp-Glu-Ala-Asp) box polypeptide 3, Y-linked (LOC100045923), misc RNA
contig00403	JO002494	2449	isogroup00001										gi|40538835|ref|NM_139226.3|	NM_139226	2e-07	1	1156	1209	3249	3302	Mus musculus one cut domain, family member 3 (Onecut3), mRNA
contig00424	JO003499	687	isogroup00009										gi|149266143|ref|XM_001479540.1|	XM_001479540	5e-08	1	411	444	11809	11842	PREDICTED: Mus musculus similar to Ran-binding protein 16, transcript variant 3 (LOC100048165), mRNA
contig00441	JO002495	749	isogroup00001	sp|B8D9P0.1|NUSB_BUCA5	B8D9P0	6.8	1	83	151	67	89	N utilization substance protein B homolog; Short=Protein nusB sp|B8D7Z2.1|NUSB_BUCAT N utilization substance protein B homolog; Short=Protein nusB	gi|118130736|ref|NM_018807.5|	NM_018807	0.82	-1	123	140	85	102	Mus musculus pleiomorphic adenoma gene-like 2 (Plagl2), mRNA
contig00466	JO002496	920	isogroup00001	sp|Q9CQL5.1|RM18_MOUSE	Q9CQL5	9e-88	1	96	635	1	180	39S ribosomal protein L18, mitochondrial; Short=L18mt; Short=MRP-L18; Flags: Precursor	gi|142343757|ref|NM_026310.2|	NM_026310	1e-138	1	84	647	82	645	Mus musculus mitochondrial ribosomal protein L18 (Mrpl18), mRNA
contig00486	JO002497	1864	isogroup00001	sp|Q8CFU8.4|T53I2_MOUSE	Q8CFU8	0.006	1	2	52	205	221	Tumor protein p53-inducible nuclear protein 2; AltName: Full=Diabetes and obesity-regulated protein	gi|118130530|ref|NM_178111.3|	NM_178111	1e-119	1	967	1642	1775	2438	Mus musculus transformation related protein 53 inducible nuclear protein 2 (Trp53inp2), mRNA
contig00491	JO004067	2774	isogroup00037	sp|Q9HAU5.1|RENT2_HUMAN	Q9HAU5	0	-1	1222	2772	755	1272	Regulator of nonsense transcripts 2; AltName: Full=Nonsense mRNA reducing factor 2; AltName: Full=Up-frameshift suppressor 2 homolog; Short=hUpf2	gi|124487282|ref|NM_001081132.1|	NM_001081132	0	-1	330	1809	3323	4817	Mus musculus UPF2 regulator of nonsense transcripts homolog (yeast) (Upf2), mRNA
contig00494	JO002499	2779	isogroup00001	sp|Q8C863.2|ITCH_MOUSE	Q8C863	2e-94	1	2	493	701	864	E3 ubiquitin-protein ligase Itchy	gi|124487316|ref|NM_008395.2|	NM_008395	0	1	2087	2773	4322	5019	Mus musculus itchy, E3 ubiquitin protein ligase (Itch), mRNA
contig00515	JO003524	676	isogroup00013	sp|Q6TFL4.1|KLH24_HUMAN	Q6TFL4	1e-121	1	3	674	309	532	Kelch-like protein 24; AltName: Full=Kainate receptor-interacting protein for GluR6; Short=KRIP6; AltName: Full=Protein DRE1	gi|46447824|ref|NM_029436.3|	NM_029436	0	1	1	676	1165	1840	Mus musculus kelch-like 24 (Drosophila) (Klhl24), mRNA
contig00583	JO002500	608	isogroup00001	sp|A0M672.1|UVRC_GRAFK	A0M672	4.7	1	160	300	62	108	UvrABC system protein C; Short=Protein uvrC; AltName: Full=Excinuclease ABC subunit C	gi|149258217|ref|XR_030599.1|	XR_030599	0.042	-1	490	509	2324	2343	PREDICTED: Mus musculus similar to CDNA sequence BC049807 (LOC100044394), misc RNA
contig00596	JO002503	532	isogroup00001	sp|Q5E948.1|OCAD1_BOVIN	Q5E948	3e-67	1	161	532	1	124	OCIA domain-containing protein 1	gi|142356968|ref|NM_023429.3|	NM_023429	1e-102	1	139	498	136	495	Mus musculus OCIA domain containing 1 (Ociad1), mRNA
contig00601	JO005721	522	isogroup00104	sp|P48818.3|ACADV_BOVIN	P48818	6e-16	1	2	139	610	655	Very long-chain specific acyl-CoA dehydrogenase, mitochondrial; Short=VLCAD; Flags: Precursor	gi|87299587|ref|NM_007888.3|	NM_007888	3e-27	-1	402	519	2812	2928	Mus musculus dishevelled 2, dsh homolog (Drosophila) (Dvl2), mRNA
contig00612	JO005722	834	isogroup00104	sp|P49748.1|ACADV_HUMAN	P49748	1e-26	1	286	495	291	360	Very long-chain specific acyl-CoA dehydrogenase, mitochondrial; Short=VLCAD; Flags: Precursor	gi|133892573|ref|NM_017366.2|	NM_017366	4e-49	1	301	491	972	1162	Mus musculus acyl-Coenzyme A dehydrogenase, very long chain (Acadvl), mRNA
contig00635	JO005723	981	isogroup00104	sp|P49748.1|ACADV_HUMAN	P49748	3e-20	1	694	846	159	209	Very long-chain specific acyl-CoA dehydrogenase, mitochondrial; Short=VLCAD; Flags: Precursor	gi|133892573|ref|NM_017366.2|	NM_017366	3e-53	1	693	842	560	709	Mus musculus acyl-Coenzyme A dehydrogenase, very long chain (Acadvl), mRNA
contig00638	JO003473	4352	isogroup00008	sp|Q9NRW1.1|RAB6B_HUMAN	Q9NRW1	1e-114	1	23	646	1	208	Ras-related protein Rab-6B sp|P61294.1|RAB6B_MOUSE Ras-related protein Rab-6B sp|A6QR46.1|RAB6B_BOVIN Ras-related protein Rab-6B	gi|118129903|ref|NM_173781.4|	NM_173781	0	1	6	1166	67	1254	Mus musculus RAB6B, member RAS oncogene family (Rab6b), mRNA
contig00644	JO002506	954	isogroup00001	sp|Q6UPE1.1|ETFD_RAT	Q6UPE1	1e-26	-1	796	954	564	616	Electron transfer flavoprotein-ubiquinone oxidoreductase, mitochondrial; Short=ETF-ubiquinone oxidoreductase; Short=ETF-QO; AltName: Full=Electron-transferring-flavoprotein dehydrogenase; Short=ETF dehydrogenase; Flags: Precursor	gi|21313289|ref|NM_025794.1|	NM_025794	2e-63	-1	788	954	1859	2025	Mus musculus electron transferring flavoprotein, dehydrogenase (Etfdh), mRNA
contig00648	JO002508	828	isogroup00001	sp|Q14AT2.1|TEX11_MOUSE	Q14AT2	0.03	1	255	437	886	945	Testis-expressed sequence 11 protein	gi|120586996|ref|NM_019459.2|	NM_019459	3e-13	1	344	426	4103	4185	Mus musculus nephrosis 1 homolog, nephrin (human) (Nphs1), mRNA
contig00653	JO002509	1075	isogroup00001	sp|Q851L8.1|CESA5_ORYSJ	Q851L8	4.1	1	556	756	828	890	Probable cellulose synthase A catalytic subunit 5 [UDP-forming]; AltName: Full=OsCesA5 sp|A2XNT2.1|CESA5_ORYSI Probable cellulose synthase A catalytic subunit 5 [UDP-forming]; AltName: Full=OsCesA5	gi|118130875|ref|NM_013743.2|	NM_013743	5e-06	-1	46	88	3334	3376	Mus musculus pyruvate dehydrogenase kinase, isoenzyme 4 (Pdk4), mRNA
contig00655	JO015572	834	isogroup01486	sp|Q5XHG1.2|NSMA3_XENLA	Q5XHG1	8.2	-1	384	533	274	323	Sphingomyelin phosphodiesterase 4; AltName: Full=Neutral sphingomyelinase 3; Short=nSMase-3; Short=nSMase3; AltName: Full=Neutral sphingomyelinase III	gi|141802266|ref|NM_153136.3|	NM_153136	0.001	-1	736	758	2256	2278	Mus musculus nudix (nucleoside diphosphate linked moiety X)-type motif 18 (Nudt18), mRNA
contig00757	JO002510	822	isogroup00001	sp|Q6ZRP5.2|YD019_HUMAN	Q6ZRP5	2.1	-1	396	710	99	193	Putative uncharacterized protein FLJ46204	gi|91064866|ref|NM_001030307.1|	NM_001030307	1e-15	-1	2	55	2356	2410	Mus musculus dyskeratosis congenita 1, dyskerin homolog (human) (Dkc1), mRNA
contig00822	JL990582	1094	isogroup06201	sp|Q5R4E3.3|G6PI_PONAB	Q5R4E3	4e-09	-1	881	961	398	424	Glucose-6-phosphate isomerase; Short=GPI; AltName: Full=Phosphoglucose isomerase; Short=PGI; AltName: Full=Phosphohexose isomerase; Short=PHI; AltName: Full=Autocrine motility factor; Short=AMF; AltName: Full=Neuroleukin; Short=NLK	gi|149258425|ref|XR_030874.1|	XR_030874	1e-22	-1	884	958	1024	1098	PREDICTED: Mus musculus gene model 1840, (NCBI) (Gm1840), misc RNA
contig00840	JO002493	1019	isogroup00001	sp|Q62095.2|DDX3Y_MOUSE	Q62095	1e-166	-1	1	921	1	307	ATP-dependent RNA helicase DDX3Y; AltName: Full=DEAD box protein 3, Y-chromosomal; AltName: Full=DEAD-box RNA helicase DEAD2; Short=mDEAD2; AltName: Full=D1Pas1-related sequence 1	gi|25141234|ref|NM_012008.1|	NM_012008	0	-1	1	888	89	976	Mus musculus DEAD (Asp-Glu-Ala-Asp) box polypeptide 3, Y-linked (Ddx3y), mRNA
contig00843	JO002513	748	isogroup00001	sp|Q6GQX6.2|ANKS6_MOUSE	Q6GQX6	1.8	1	31	228	658	724	Ankyrin repeat and SAM domain-containing protein 6; AltName: Full=Sterile alpha motif domain-containing protein 6; Short=SAM domain-containing protein 6; AltName: Full=SamCystin	gi|149240987|ref|XR_034144.1|	XR_034144	0.82	1	560	577	1665	1682	PREDICTED: Mus musculus similar to mKIAA1928 protein (LOC100047992), misc RNA
contig00917	JO003607	1780	isogroup00015	sp|Q62940.1|NEDD4_RAT	Q62940	6e-06	1	760	906	23	71	E3 ubiquitin-protein ligase NEDD4	gi|141802246|ref|NM_019818.3|	NM_019818	1e-13	-1	786	841	1236	1291	Mus musculus translocase of inner mitochondrial membrane 22 homolog (yeast) (Timm22), mRNA
contig00928	JL990781	1277	isogroup06338	sp|Q9CR62.3|M2OM_MOUSE	Q9CR62	1e-124	-1	605	1276	91	314	Mitochondrial 2-oxoglutarate/malate carrier protein; Short=OGCP; AltName: Full=Solute carrier family 25 member 11	gi|31980956|ref|NM_024211.2|	NM_024211	0	-1	434	1277	401	1244	Mus musculus solute carrier family 25 (mitochondrial carrier oxoglutarate carrier), member 11 (Slc25a11), mRNA
contig00946	JO002514	1529	isogroup00001	sp|Q925E7.1|2ABD_MOUSE	Q925E7	4e-45	-1	1255	1527	363	453	Serine/threonine-protein phosphatase 2A 55 kDa regulatory subunit B delta isoform; AltName: Full=PP2A subunit B isoform delta; AltName: Full=PP2A subunit B isoform B55-delta; AltName: Full=PP2A subunit B isoform PR55-delta; AltName: Full=PP2A subunit B isoform R2-delta	gi|42734457|ref|NM_026391.2|	NM_026391	1e-108	-1	1233	1527	1210	1504	Mus musculus protein phosphatase 2, regulatory subunit B, delta isoform (Ppp2r2d), mRNA
contig00947	JO002515	5501	isogroup00001	sp|Q920Q2.1|REV1_MOUSE	Q920Q2	1.1	1	4140	4319	1042	1103	DNA repair protein REV1; AltName: Full=Rev1-like terminal deoxycytidyl transferase	gi|142349012|ref|NM_001039554.2|	NM_001039554	7e-15	1	51	149	1642	1740	Mus musculus angiopoietin-like 7 (Angptl7), mRNA
contig00955	JO002517	1506	isogroup00001	sp|Q91V92.1|ACLY_MOUSE	Q91V92	0	1	78	1469	1	464	ATP-citrate synthase; AltName: Full=ATP-citrate (pro-S-)-lyase; AltName: Full=Citrate cleavage enzyme	gi|40254106|ref|NM_134037.2|	NM_134037	0	1	73	1506	126	1559	Mus musculus ATP citrate lyase (Acly), mRNA
contig00973	JO002519	3674	isogroup00001	sp|Q62940.1|NEDD4_RAT	Q62940	8e-05	-1	2655	2768	21	58	E3 ubiquitin-protein ligase NEDD4	gi|142377519|ref|NM_153541.3|	NM_153541	5e-21	1	2658	2734	3122	3198	Mus musculus zinc finger and BTB domain containing 8 (Zbtb8), mRNA
contig00979	JO002518	1640	isogroup00001	sp|Q91V92.1|ACLY_MOUSE	Q91V92	0	-1	2	1639	478	1023	ATP-citrate synthase; AltName: Full=ATP-citrate (pro-S-)-lyase; AltName: Full=Citrate cleavage enzyme	gi|40254106|ref|NM_134037.2|	NM_134037	0	-1	1	1640	1561	3200	Mus musculus ATP citrate lyase (Acly), mRNA
contig00990	JO010052	556	isogroup00451	sp|Q1HE26.1|SMAD4_BOVIN	Q1HE26	3.9	1	261	395	145	190	Mothers against decapentaplegic homolog 4; Short=Mothers against DPP homolog 4; Short=MAD homolog 4; AltName: Full=SMAD family member 4; Short=SMAD 4; Short=Smad4	gi|6754519|ref|NM_010697.1|	NM_010697	0.039	1	198	217	1154	1173	Mus musculus LIM domain binding 1 (Ldb1), mRNA
contig01102	JO002522	9303	isogroup00001	sp|A2ASS6.1|TITIN_MOUSE	A2ASS6	0	-1	2	9301	306	3459	Titin; AltName: Full=Connectin	gi|77812698|ref|NM_028004.2|	NM_028004	0	-1	1	9295	1145	10463	Mus musculus titin (Ttn), transcript variant N2-B, mRNA
contig01107	JO002524	4611	isogroup00001	sp|Q9I7U4.3|TITIN_DROME	Q9I7U4	2e-17	1	1473	2384	4394	4695	Titin; AltName: Full=D-Titin; AltName: Full=Kettin	gi|13507635|ref|NM_030699.1|	NM_030699	0.083	-1	4385	4405	1627	1647	Mus musculus netrin G1 (Ntng1), mRNA
contig01113	JO002525	17180	isogroup00001	sp|A2ASS6.1|TITIN_MOUSE	A2ASS6	0	-1	700	17178	4343	9835	Titin; AltName: Full=Connectin	gi|77812696|ref|NM_011652.3|	NM_011652	0	-1	409	11280	16466	27343	Mus musculus titin (Ttn), transcript variant N2-A, mRNA
contig01157	JO002529	1125	isogroup00001	sp|Q96RU2.1|UBP28_HUMAN	Q96RU2	8e-26	-1	950	1123	1020	1077	Ubiquitin carboxyl-terminal hydrolase 28; AltName: Full=Ubiquitin thioesterase 28; AltName: Full=Ubiquitin-specific-processing protease 28; AltName: Full=Deubiquitinating enzyme 28	gi|46852150|ref|NM_175482.3|	NM_175482	3e-57	-1	945	1125	3074	3254	Mus musculus ubiquitin specific peptidase 28 (Usp28), mRNA
contig01188	JO002530	1367	isogroup00001	sp|Q6DG91.1|PSMG1_DANRE	Q6DG91	7.4	-1	859	945	77	105	Proteasome assembly chaperone 1	gi|119672916|ref|NM_007594.3|	NM_007594	5e-53	1	1036	1312	2928	3208	Mus musculus calumenin (Calu), transcript variant 1, mRNA
contig01220	JO003742	520	isogroup00024	sp|P19639.2|GSTM4_MOUSE	P19639	6e-12	-1	78	191	116	153	Glutathione S-transferase Mu 3; AltName: Full=GST class-mu 3; AltName: Full=Glutathione S-transferase GT9.3	gi|149254582|ref|XR_035692.1|	XR_035692	1e-29	-1	79	176	408	505	PREDICTED: Mus musculus similar to Glutathione S-transferase Mu 1 (GST class-mu 1) (Glutathione S-transferase GT8.7) (pmGT10) (GST 1-1) (LOC674086), misc RNA
contig01250	JO012027	520	isogroup00727	sp|O75746.2|CMC1_HUMAN	O75746	2e-95	1	2	520	110	282	Calcium-binding mitochondrial carrier protein Aralar1; AltName: Full=Mitochondrial aspartate glutamate carrier 1; AltName: Full=Solute carrier family 25 member 12	gi|141802710|ref|NM_172436.3|	NM_172436	1e-169	1	1	520	357	876	Mus musculus solute carrier family 25 (mitochondrial carrier, Aralar), member 12 (Slc25a12), mRNA
contig01284	JO002532	1560	isogroup00001	sp|P85969.1|SNAB_RAT	P85969	3e-12	1	2	106	263	297	Beta-soluble NSF attachment protein; Short=SNAP-beta; AltName: Full=N-ethylmaleimide-sensitive factor attachment protein beta	gi|141802184|ref|NM_019632.2|	NM_019632	1e-53	1	1	156	846	1002	Mus musculus N-ethylmaleimide sensitive fusion protein attachment protein beta (Napb), mRNA
contig01329	JO018718	518	isogroup02444	sp|Q9JI18.1|LRP1B_MOUSE	Q9JI18	4.3	-1	134	247	673	712	Low-density lipoprotein receptor-related protein 1B; Short=LRP-1B; AltName: Full=Low-density lipoprotein receptor-related protein-deleted in tumor; Short=LRP-DIT; Flags: Precursor	gi|113930698|ref|NM_009781.2|	NM_009781	0.036	1	126	145	3703	3722	Mus musculus calcium channel, voltage-dependent, L type, alpha 1C subunit (Cacna1c), mRNA
contig01372	JO003695	966	isogroup00020	sp|Q54G30.1|PKS27_DICDI	Q54G30	2.1	1	473	919	2432	2582	Probable polyketide synthase 27; Short=dipks27	gi|149272411|ref|XR_030584.1|	XR_030584	0.27	1	3	21	773	791	PREDICTED: Mus musculus similar to heat shock protein 1, beta (LOC622901), misc RNA
contig01390	JO002533	1555	isogroup00001	sp|Q60489.1|AT1B3_CAVPO	Q60489	1e-114	1	2	727	38	279	Sodium/potassium-transporting ATPase subunit beta-3; AltName: Full=Sodium/potassium-dependent ATPase subunit beta-3; Short=ATPB-3; AltName: CD_antigen=CD298	gi|141803510|ref|NM_007502.2|	NM_007502	0	1	1	1185	256	1431	Mus musculus ATPase, Na+/K+ transporting, beta 3 polypeptide (Atp1b3), mRNA
contig01403	JO002534	3223	isogroup00001	sp|Q9UH62.1|ARMX3_HUMAN	Q9UH62	1e-180	1	144	1280	1	379	Armadillo repeat-containing X-linked protein 3; AltName: Full=ARM protein lost in epithelial cancers on chromosome X 3; Short=Protein ALEX3	gi|149257843|ref|XM_001471739.1|	XM_001471739	0	1	41	1715	381	2053	PREDICTED: Mus musculus hypothetical protein LOC100044266 (LOC100044266), mRNA
contig01409	JO002501	2278	isogroup00001	sp|P46935.3|NEDD4_MOUSE	P46935	5e-05	-1	700	816	34	72	E3 ubiquitin-protein ligase NEDD4; AltName: Full=Neural precursor cell expressed developmentally down-regulated protein 4; Short=NEDD-4	gi|70980521|ref|NM_011266.2|	NM_011266	9e-28	1	1473	1571	2196	2292	Mus musculus regulatory factor X-associated ankyrin-containing protein (Rfxank), transcript variant 1, mRNA
contig01435	JL987771	511	isogroup04751	sp|Q8RWU6.2|NHX6_ARATH	Q8RWU6	1.8	-1	54	155	389	422	Sodium/hydrogen exchanger 6; AltName: Full=Na(+)/H(+) exchanger 6; Short=NHE-6	gi|124486804|ref|NM_001081344.1|	NM_001081344	0.14	-1	233	251	2783	2801	Mus musculus syntaxin binding protein 5 (tomosyn) (Stxbp5), mRNA
contig01490	JO017873	784	isogroup02182	sp|P07221.1|CASQ1_RABIT	P07221	0.007	-1	730	783	238	255	Calsequestrin-1; AltName: Full=Calsequestrin, skeletal muscle isoform; AltName: Full=Aspartactin; AltName: Full=Laminin-binding protein; Flags: Precursor	gi|6753289|ref|NM_009813.1|	NM_009813	6e-08	-1	734	783	891	940	Mus musculus calsequestrin 1 (Casq1), mRNA
contig01526	JO002536	725	isogroup00001	sp|Q5U464.1|ASAP3_MOUSE	Q5U464	3.8	1	80	274	682	754	Arf-GAP with SH3 domain, ANK repeat and PH domain-containing protein 3; AltName: Full=Development and differentiation-enhancing factor-like 1	gi|142350048|ref|NM_152807.2|	NM_152807	2e-13	-1	652	706	1200	1254	Mus musculus RIKEN cDNA 3110023B02 gene (3110023B02Rik), mRNA
contig01531	JO002537	1999	isogroup00001	sp|Q5SZJ8.2|BEND6_HUMAN	Q5SZJ8	1e-131	1	93	929	1	279	BEN domain-containing protein 6	gi|40254313|ref|NM_177235.3|	NM_177235	0	1	75	862	127	914	Mus musculus RIKEN cDNA B230209C24 gene (B230209C24Rik), mRNA
contig01534	JO002538	555	isogroup00001	sp|Q89AJ9.1|PHR_BUCBP	Q89AJ9	3.9	-1	140	334	60	135	Deoxyribodipyrimidine photo-lyase; AltName: Full=DNA photolyase; AltName: Full=Photoreactivating enzyme	gi|40254313|ref|NM_177235.3|	NM_177235	3e-09	1	480	555	2205	2280	Mus musculus RIKEN cDNA B230209C24 gene (B230209C24Rik), mRNA
contig01559	JO002540	2629	isogroup00001	sp|Q9QYT7.3|PIGQ_MOUSE	Q9QYT7	3e-21	1	1	150	532	581	Phosphatidylinositol N-acetylglucosaminyltransferase subunit Q; AltName: Full=Phosphatidylinositol-glycan biosynthesis class Q protein; Short=PIG-Q; AltName: Full=N-acetylglucosamyl transferase component GPI1; AltName: Full=MGpi1p	gi|118130030|ref|NM_011822.3|	NM_011822	2e-53	1	1	349	1752	2100	Mus musculus phosphatidylinositol glycan anchor biosynthesis, class Q (Pigq), mRNA
contig01561	JO003540	2960	isogroup00014	sp|P46935.3|NEDD4_MOUSE	P46935	0.75	1	1151	1276	27	71	E3 ubiquitin-protein ligase NEDD4; AltName: Full=Neural precursor cell expressed developmentally down-regulated protein 4; Short=NEDD-4	gi|149264002|ref|XM_001473865.1|	XM_001473865	7e-20	-1	1187	1277	1122	1212	PREDICTED: Mus musculus similar to Ggps1 protein (LOC100045315), mRNA
contig01670	JO003738	824	isogroup00023	sp|Q96MF2.1|STAC3_HUMAN	Q96MF2	0.002	1	528	596	1	23	SH3 and cysteine-rich domain-containing protein 3	gi|141803518|ref|NM_177707.3|	NM_177707	7e-17	1	469	593	312	436	Mus musculus SH3 and cysteine rich domain 3 (Stac3), mRNA
contig01786	JO003474	3687	isogroup00008	sp|O75110.3|ATP9A_HUMAN	O75110	0	1	9	3149	1	1047	Probable phospholipid-transporting ATPase IIA; AltName: Full=ATPase class II type 9A	gi|118130946|ref|NM_015731.3|	NM_015731	0	1	3	3142	46	3185	Mus musculus ATPase, class II, type 9A (Atp9a), mRNA
contig01833	JO003666	3101	isogroup00018	sp|Q3UH60.1|DIP2B_MOUSE	Q3UH60	1e-144	-1	2280	3101	1301	1574	Disco-interacting protein 2 homolog B; Short=DIP2 homolog B	gi|142362828|ref|NM_172819.2|	NM_172819	0	-1	2272	3101	3260	4089	Mus musculus DIP2 disco-interacting protein 2 homolog B (Drosophila) (Dip2b), mRNA
contig01839	JO002546	1378	isogroup00001	sp|Q80XB4.2|NRAP_MOUSE	Q80XB4	5e-13	-1	1012	1125	1510	1547	Nebulin-related-anchoring protein; Short=N-RAP	gi|117606371|ref|NM_198059.2|	NM_198059	2e-37	-1	1018	1125	4581	4688	Mus musculus nebulin-related anchoring protein (Nrap), transcript variant 1, mRNA
contig01843	JO002548	909	isogroup00001	sp|Q9ULT8.2|HECD1_HUMAN	Q9ULT8	1e-109	1	3	908	1590	1893	E3 ubiquitin-protein ligase HECTD1; AltName: Full=HECT domain-containing protein 1; AltName: Full=E3 ligase for inhibin receptor; AltName: Full=EULIR	gi|149263080|ref|XM_915167.3|	XM_915167	0	1	1	909	5007	5921	PREDICTED: Mus musculus HECT domain containing 1 (Hectd1), mRNA
contig01850	JO004593	2249	isogroup00059										gi|77681980|ref|NM_001034168.1|	NM_001034168	3e-92	-1	8	309	5148	5462	Mus musculus ankyrin 2, brain (Ank2), transcript variant 3, mRNA
contig01851	JO004594	1214	isogroup00059	sp|Q01484.3|ANK2_HUMAN	Q01484	0	-1	1	1212	1040	1443	Ankyrin-2; Short=ANK-2; AltName: Full=Brain ankyrin; AltName: Full=Ankyrin-B; AltName: Full=Non-erythroid ankyrin	gi|77681961|ref|NM_178655.3|	NM_178655	0	-1	11	1209	874	2072	Mus musculus ankyrin 2, brain (Ank2), transcript variant 2, mRNA
contig01867	JO003427	750	isogroup00006	sp|O14640.2|DVL1_HUMAN	O14640	4	-1	102	266	554	609	Segment polarity protein dishevelled homolog DVL-1; Short=Dishevelled-1; AltName: Full=DSH homolog 1	gi|118130623|ref|NM_023815.4|	NM_023815	1e-11	1	704	747	4252	4295	Mus musculus transformation related protein 53 regulating kinase (Trp53rk), mRNA
contig01881	JO003429	561	isogroup00006	sp|Q5VU43.1|MYOME_HUMAN	Q5VU43	9e-69	-1	3	560	2147	2332	Myomegalin; AltName: Full=Phosphodiesterase 4D-interacting protein; AltName: Full=Cardiomyopathy-associated protein 2	gi|86476087|ref|NM_001039376.1|	NM_001039376	2e-93	-1	1	545	6485	7029	Mus musculus phosphodiesterase 4D interacting protein (myomegalin) (Pde4dip), transcript variant 1, mRNA
contig01928	JO008376	3296	isogroup00267	sp|Q62940.1|NEDD4_RAT	Q62940	6e-05	-1	2234	2350	25	63	E3 ubiquitin-protein ligase NEDD4	gi|149264002|ref|XM_001473865.1|	XM_001473865	2e-08	1	2254	2328	1155	1232	PREDICTED: Mus musculus similar to Ggps1 protein (LOC100045315), mRNA
contig01937	JO003475	767	isogroup00008	sp|A3DNG9.1|NEP1_STAMF	A3DNG9	4.2	1	63	149	81	109	Probable ribosome biogenesis protein NEP1-like	gi|94363486|ref|XM_619639.3|	XM_619639	4e-80	-1	1	237	9733	9966	PREDICTED: Mus musculus tensin 1 (Tns1), mRNA
contig01961	JO002550	797	isogroup00001	sp|Q5RDD3.1|ETFD_PONAB	Q5RDD3	1e-137	-1	2	796	12	276	Electron transfer flavoprotein-ubiquinone oxidoreductase, mitochondrial; Short=ETF-ubiquinone oxidoreductase; Short=ETF-QO; AltName: Full=Electron-transferring-flavoprotein dehydrogenase; Short=ETF dehydrogenase; Flags: Precursor	gi|21313289|ref|NM_025794.1|	NM_025794	0	-1	37	793	206	959	Mus musculus electron transferring flavoprotein, dehydrogenase (Etfdh), mRNA
contig01962	JO020280	513	isogroup03086	sp|Q6VEP3.1|F138A_HUMAN	Q6VEP3	0.84	1	213	281	10	35	Protein FAM138A/B/C/F; AltName: Full=Retina-specific protein F379	gi|134053901|ref|NM_001076791.2|	NM_001076791	1e-29	-1	218	303	2116	2201	Mus musculus RIKEN cDNA 9630025I21 gene (9630025I21Rik), mRNA
contig01966	JO002551	2427	isogroup00001	sp|Q99KW9.1|TIP_MOUSE	Q99KW9	0	1	2	1273	187	610	T-cell immunomodulatory protein; Short=Protein TIP; AltName: Full=Integrin-alpha FG-GAP repeat-containing protein 1; Flags: Precursor	gi|141802868|ref|NM_028007.2|	NM_028007	0	1	42	1279	633	1870	Mus musculus integrin alpha FG-GAP repeat containing 1 (Itfg1), mRNA
contig01990	JO003314	1419	isogroup00002	sp|Q28623.2|SLMAP_RABIT	Q28623	0	-1	1	1134	1	378	Sarcolemmal membrane-associated protein; Short=Sarcolemmal-associated protein	gi|56605991|ref|NM_032008.3|	NM_032008	0	-1	7	1335	14	1343	Mus musculus sarcolemma associated protein (Slmap), mRNA
contig02012	JO002552	1965	isogroup00001	sp|Q7TP48.2|APMAP_RAT	Q7TP48	0	1	6	1043	31	376	Adipocyte plasma membrane-associated protein	gi|141802875|ref|NM_027977.2|	NM_027977	0	1	4	1096	250	1342	Mus musculus RIKEN cDNA 2310001A20 gene (2310001A20Rik), mRNA
contig02081	JO002553	4628	isogroup00001	sp|Q6NSW3.2|SPKAP_MOUSE	Q6NSW3	0	1	4	4626	12	1531	A-kinase anchor protein SPHKAP; AltName: Full=SPHK1-interactor and AKAP domain-containing protein	gi|66773172|ref|NM_172430.2|	NM_172430	0	1	2774	4628	2884	4750	Mus musculus RIKEN cDNA 4930544G21 gene (4930544G21Rik), mRNA
contig02099	JO002554	1228	isogroup00001	sp|P04636.2|MDHM_RAT	P04636	1e-165	-1	135	1148	1	338	Malate dehydrogenase, mitochondrial; Flags: Precursor	gi|31982185|ref|NM_008617.2|	NM_008617	0	-1	136	1164	72	1100	Mus musculus malate dehydrogenase 2, NAD (mitochondrial) (Mdh2), mRNA
contig02111	JO002556	1381	isogroup00001	sp|Q9GF32.1|MATK_ALLPE	Q9GF32	5.8	-1	718	909	144	210	Maturase K; AltName: Full=Intron maturase	gi|31982683|ref|NM_021921.2|	NM_021921	1.5	-1	492	509	2985	3002	Mus musculus mitogen-activated protein kinase 8 interacting protein 2 (Mapk8ip2), mRNA
contig02117	JO002557	639	isogroup00001										gi|142357013|ref|NM_172799.2|	NM_172799	0.18	1	584	606	3304	3326	Mus musculus tubulin tyrosine ligase-like family, member 6 (Ttll6), mRNA
contig02198	JO005434	1153	isogroup00092										gi|40254302|ref|NM_175418.3|	NM_175418	1e-06	1	7	42	3453	3488	Mus musculus RIKEN cDNA 8030451F13 gene (8030451F13Rik), mRNA
contig02246	JO003944	1582	isogroup00031	sp|Q60592.1|MAST2_MOUSE	Q60592	0	1	71	1525	1251	1734	Microtubule-associated serine/threonine-protein kinase 2	gi|112363073|ref|NM_001042743.1|	NM_001042743	0	1	5	1582	4151	5723	Mus musculus microtubule associated serine/threonine kinase 2 (Mast2), transcript variant 1, mRNA
contig02262	JO012926	1527	isogroup00889	sp|P28650.2|PURA1_MOUSE	P28650	1e-50	1	1	297	359	457	Adenylosuccinate synthetase isozyme 1; Short=AMPSase 1; Short=AdSS 1; AltName: Full=Adenylosuccinate synthetase, muscle isozyme; AltName: Full=IMP--aspartate ligase 1	gi|6671518|ref|NM_007421.1|	NM_007421	1e-111	1	1	308	1105	1412	Mus musculus adenylosuccinate synthetase like 1 (Adssl1), mRNA
contig02272	JO006323	1761	isogroup00132	sp|Q8BSY0.1|ASPH_MOUSE	Q8BSY0	0	-1	422	1687	320	741	Aspartyl/asparaginyl beta-hydroxylase; AltName: Full=Aspartate beta-hydroxylase; Short=ASP beta-hydroxylase; AltName: Full=Peptide-aspartate beta-dioxygenase	gi|125628658|ref|NM_023066.2|	NM_023066	0	-1	19	1687	1174	2857	Mus musculus aspartate-beta-hydroxylase (Asph), transcript variant 1, mRNA
contig02289	JO005917	1123	isogroup00115	sp|P29555.2|ABDA_DROME	P29555	0.67	-1	6	353	7	126	Homeobox protein abdominal-A	gi|94386451|ref|XM_907909.2|	XM_907909	0.001	1	501	527	6009	6035	PREDICTED: Mus musculus male-specific lethal 2-like 1 (Drosophila) (Msl2l1), mRNA
contig02309	JO002559	712	isogroup00001	sp|Q9GF45.1|MATK_ARATU	Q9GF45	0.57	1	497	625	272	318	Maturase K; AltName: Full=Intron maturase	gi|149261848|ref|XM_001472048.1|	XM_001472048	0.78	1	531	556	192	217	PREDICTED: Mus musculus hypothetical protein LOC100038976 (LOC100038976), mRNA
contig02328	JO002560	3790	isogroup00001	sp|Q02789.2|CAC1S_MOUSE	Q02789	0	1	125	3751	1	1209	Voltage-dependent L-type calcium channel subunit alpha-1S; AltName: Full=Voltage-gated calcium channel subunit alpha Cav1.1; AltName: Full=Calcium channel, L type, alpha-1 polypeptide, isoform 3, skeletal muscle	gi|124486621|ref|NM_001081023.1|	NM_001081023	0	1	125	3790	1	3666	Mus musculus calcium channel, voltage-dependent, L type, alpha 1S subunit (Cacna1s), mRNA
contig02353	JO002563	1684	isogroup00001	sp|B5RR63.1|NTPA_BORRA	B5RR63	9.6	-1	333	545	4	63	Nucleoside-triphosphatase; AltName: Full=Nucleoside triphosphate phosphohydrolase; Short=NTPase	gi|149271979|ref|XR_033657.1|	XR_033657	0.47	-1	1087	1105	1823	1841	PREDICTED: Mus musculus similar to YTH domain family, member 2 (LOC628002), misc RNA
contig02391	JO003996	1384	isogroup00033	sp|Q9FZ45.1|Y1686_ARATH	Q9FZ45	9.9	-1	574	783	114	182	Uncharacterized membrane protein At1g16860	gi|149259483|ref|XM_001475006.1|	XM_001475006	0.39	1	327	345	67	85	PREDICTED: Mus musculus hypothetical LOC434366 (LOC434366), mRNA
contig02512	JO002567	1420	isogroup00001	sp|Q60790.1|RASA3_MOUSE	Q60790	0	-1	3	1418	32	503	Ras GTPase-activating protein 3; AltName: Full=GapIII; AltName: Full=Ins P4-binding protein; AltName: Full=GAP1(IP4BP)	gi|120444917|ref|NM_009025.2|	NM_009025	0	-1	1	1420	232	1651	Mus musculus RAS p21 protein activator 3 (Rasa3), mRNA
contig02539	JO005561	546	isogroup00097	sp|Q9BXS9.1|S26A6_HUMAN	Q9BXS9	1e-74	1	1	546	329	510	Solute carrier family 26 member 6; AltName: Full=Pendrin-like protein 1; Short=Pendrin-L1	gi|133779000|ref|NM_134420.3|	NM_134420	1e-180	1	1	530	1145	1674	Mus musculus solute carrier family 26, member 6 (Slc26a6), mRNA
contig02566	JL990944	547	isogroup06452	sp|P30957.2|RYR2_RABIT	P30957	0.008	-1	305	355	4920	4936	Ryanodine receptor 2; Short=RYR-2; Short=RyR2; AltName: Full=Cardiac muscle-type ryanodine receptor; AltName: Full=Cardiac muscle ryanodine receptor-calcium release channel	gi|125628626|ref|NM_177652.2|	NM_177652	7e-10	-1	304	356	14520	14572	Mus musculus ryanodine receptor 3 (Ryr3), mRNA
contig02573	JO002568	895	isogroup00001										gi|141802577|ref|NM_008507.3|	NM_008507	0.25	1	437	455	2404	2422	Mus musculus SH2B adaptor protein 3 (Sh2b3), mRNA
contig02679	JO002569	824	isogroup00001										gi|22095026|ref|NM_013883.1|	NM_013883	0.015	1	355	375	352	372	Mus musculus sex comb on midleg homolog 1 (Scmh1), mRNA
contig02686	JO002571	680	isogroup00001	sp|P51650.2|SSDH_RAT	P51650	1e-109	-1	1	678	211	436	Succinate-semialdehyde dehydrogenase, mitochondrial; AltName: Full=NAD(+)-dependent succinic semialdehyde dehydrogenase; AltName: Full=Aldehyde dehydrogenase family 5 member A1; Flags: Precursor	gi|142352185|ref|NM_172532.2|	NM_172532	1e-162	-1	17	680	722	1385	Mus musculus aldhehyde dehydrogenase family 5, subfamily A1 (Aldh5a1), mRNA
contig02781	JO007727	4793	isogroup00217	sp|Q8TDY2.3|RBCC1_HUMAN	Q8TDY2	0	-1	2087	4615	1	844	RB1-inducible coiled-coil protein 1	gi|31982810|ref|NM_009826.3|	NM_009826	0	-1	1976	4618	448	3091	Mus musculus RB1-inducible coiled-coil 1 (Rb1cc1), mRNA
contig02793	JO002572	1714	isogroup00001	sp|Q7VHV4.1|SYA_HELHP	Q7VHV4	2.6	-1	881	1126	384	465	Alanyl-tRNA synthetase; AltName: Full=Alanine--tRNA ligase; Short=AlaRS	gi|84872184|ref|NM_001039057.1|	NM_001039057	1e-07	1	342	391	4254	4302	Mus musculus potassium inwardly-rectifying channel, subfamily J, member 15 (Kcnj15), transcript variant 1, mRNA
contig02872	JO003373	2003	isogroup00004	sp|Q86SX3.2|CN080_HUMAN	Q86SX3	1.8	1	1031	1183	201	257	Uncharacterized protein C14orf80	gi|124486826|ref|NM_001081348.1|	NM_001081348	9e-06	1	368	402	7628	7662	Mus musculus HECT, C2 and WW domain containing E3 ubiquitin protein ligase 1 (Hecw1), mRNA
contig03055	JO002573	1214	isogroup00001	sp|Q5QXJ5.1|RIMN_IDILO	Q5QXJ5	8.3	1	519	650	115	159	Putative ribosome maturation factor rimN	gi|85662398|ref|NM_172621.2|	NM_172621	0.34	1	288	306	2828	2846	Mus musculus chloride intracellular channel 5 (Clic5), mRNA
contig03305	JO002531	3478	isogroup00001	sp|A3QRX8.1|PPDE1_PIG	A3QRX8	1e-84	1	3	524	21	194	PPPDE peptidase domain-containing protein 1; AltName: Full=Protein FAM152A	gi|119637811|ref|NM_024282.3|	NM_024282	0	1	1	947	558	1528	Mus musculus RIKEN cDNA 5830417C01 gene (5830417C01Rik), mRNA
contig03328	JO005435	2142	isogroup00092	sp|Q32PL8.1|CC111_DANRE	Q32PL8	2.6	-1	46	153	359	397	Coiled-coil domain-containing protein 111 homolog	gi|85701535|ref|NM_001024703.1|	NM_001024703	0.6	-1	2061	2083	4927	4949	Mus musculus multiple C2 domains, transmembrane 2 (Mctp2), mRNA
contig03362	JO002575	506	isogroup00001	sp|Q6HNT2.1|Y438_BACHK	Q6HNT2	5.3	-1	291	425	122	164	UPF0374 protein BT9727_0438 sp|Q73DX8.1|Y582_BACC1 UPF0374 protein BCE_0582 sp|Q63GB8.1|Y434_BACCZ UPF0374 protein BCE33L0434 sp|A0R9G2.1|Y460_BACAH UPF0374 protein BALH_0460 sp|B7JNG2.1|Y510_BACC0 UPF0374 protein BCAH820_0510 sp|B7HU62.1|Y583_BACC7 UPF0374 protein BCAH187_A0583 sp|C1EWG2.1|Y546_BACC3 UPF0374 protein BCA_0546 sp|B9J2V8.1|Y555_BACCQ UPF0374 protein BCQ_0555	gi|116008459|ref|NM_007626.3|	NM_007626	2.2	-1	43	63	4621	4641	Mus musculus chromobox homolog 5 (Drosophila HP1a) (Cbx5), transcript variant 1, mRNA
contig03433	JO002576	928	isogroup00001	sp|P97764.2|WBP1_MOUSE	P97764	3e-08	1	432	536	32	66	WW domain-binding protein 1; Short=WBP-1	gi|145046261|ref|NM_001083922.1|	NM_001083922	2e-45	1	408	512	257	361	Mus musculus WW domain binding protein 1 (Wbp1), transcript variant 2, mRNA
contig03469	JO005124	1518	isogroup00076	sp|Q5LS98.1|PURL_SILPO	Q5LS98	1.7	1	708	860	365	415	Phosphoribosylformylglycinamidine synthase 2; AltName: Full=Phosphoribosylformylglycinamidine synthase II; Short=FGAM synthase II	gi|142362607|ref|NM_178869.3|	NM_178869	3e-11	-1	540	623	1944	2027	Mus musculus tubulin tyrosine ligase-like 1 (Ttll1), mRNA
contig03520	JO002578	1365	isogroup00001	sp|Q9H1C0.1|LPAR5_HUMAN	Q9H1C0	1.1	-1	1140	1295	44	102	Lysophosphatidic acid receptor 5; Short=LPA receptor 5; Short=LPA-5; AltName: Full=G-protein coupled receptor 92; AltName: Full=G-protein coupled receptor 93	gi|62526129|ref|NM_010918.2|	NM_010918	1e-59	-1	3	227	6731	6960	Mus musculus natural killer tumor recognition sequence (Nktr), mRNA
contig03616	JO003315	1894	isogroup00002	sp|Q9R1S8.1|CAN7_MOUSE	Q9R1S8	2e-77	-1	1473	1892	671	810	Calpain-7; AltName: Full=PalB homolog; Short=PalBH	gi|71061447|ref|NM_009796.2|	NM_009796	0	-1	1263	1894	2167	2799	Mus musculus calpain 7 (Capn7), mRNA
contig03665	JO003743	513	isogroup00024	sp|P04905.2|GSTM1_RAT	P04905	8e-15	-1	1	111	1	37	Glutathione S-transferase Mu 1; AltName: Full=GSTM1-1; AltName: Full=Glutathione S-transferase Yb-1; Short=GST Yb1; AltName: Full=GST 3-3	gi|141803498|ref|NM_010358.4|	NM_010358	1e-35	-1	5	158	159	305	Mus musculus glutathione S-transferase, mu 1 (Gstm1), mRNA
contig03687	JL991061	1040	isogroup06536	sp|Q6Q629.1|DPP10_RAT	Q6Q629	1e-157	-1	2	940	1	313	Inactive dipeptidyl peptidase 10; AltName: Full=Dipeptidyl peptidase X; Short=DPP X; AltName: Full=Kv4 potassium channel auxiliary subunit	gi|149240788|ref|XR_033391.1|	XR_033391	0	-1	3	882	184	1063	PREDICTED: Mus musculus similar to Dipeptidylpeptidase 10 (LOC100047231), misc RNA
contig03733	JO002579	2076	isogroup00001	sp|Q5SVR0.1|TBC9B_MOUSE	Q5SVR0	1e-160	-1	1018	2076	915	1263	TBC1 domain family member 9B	gi|124358939|ref|NM_029745.2|	NM_029745	0	-1	981	1893	2942	3854	Mus musculus TBC1 domain family, member 9B (Tbc1d9b), mRNA
contig03756	JO002580	1798	isogroup00001	sp|Q60790.1|RASA3_MOUSE	Q60790	3e-47	-1	1518	1796	734	826	Ras GTPase-activating protein 3; AltName: Full=GapIII; AltName: Full=Ins P4-binding protein; AltName: Full=GAP1(IP4BP)	gi|120444917|ref|NM_009025.2|	NM_009025	1e-123	-1	1483	1798	2338	2653	Mus musculus RAS p21 protein activator 3 (Rasa3), mRNA
contig03811	JO003946	987	isogroup00031	sp|Q02343.1|CAC1E_RABIT	Q02343	2.8	1	283	417	1999	2043	Voltage-dependent R-type calcium channel subunit alpha-1E; AltName: Full=Voltage-gated calcium channel subunit alpha Cav2.3; AltName: Full=Calcium channel, L type, alpha-1 polypeptide, isoform 6; AltName: Full=Brain calcium channel II; Short=BII	gi|141803355|ref|NM_007416.3|	NM_007416	0.069	1	520	539	2912	2931	Mus musculus adrenergic receptor, alpha 1b (Adra1b), mRNA
contig03816	JO002581	1133	isogroup00001	sp|Q8NB54.1|CR023_HUMAN	Q8NB54	1.5	-1	781	945	58	104	Uncharacterized protein C18orf23	gi|118130092|ref|NM_010656.2|	NM_010656	5e-06	-1	210	236	2502	2528	Mus musculus sarcospan (Sspn), mRNA
contig03850	JO002582	3960	isogroup00001	sp|O35344.1|IMA3_MOUSE	O35344	0	1	2	1543	8	521	Importin subunit alpha-3; AltName: Full=Karyopherin subunit alpha-3; AltName: Full=Importin alpha Q2; Short=Qip2	gi|88014722|ref|NM_008466.3|	NM_008466	0	1	1	2387	104	2478	Mus musculus karyopherin (importin) alpha 3 (Kpna3), mRNA
contig03964	JO003683	644	isogroup00019	sp|P21817.3|RYR1_HUMAN	P21817	1e-117	-1	1	642	4032	4245	Ryanodine receptor 1; Short=RYR-1; Short=RyR1; AltName: Full=Skeletal muscle-type ryanodine receptor; AltName: Full=Skeletal muscle calcium release channel	gi|145046266|ref|NM_009109.2|	NM_009109	0	-1	1	636	12248	12883	Mus musculus ryanodine receptor 1, skeletal muscle (Ryr1), mRNA
contig04030	JO002583	1120	isogroup00001										gi|142343959|ref|NM_177352.3|	NM_177352	1.2	-1	494	511	1877	1894	Mus musculus glycerol kinase 5 (putative) (Gk5), mRNA
contig04037	JO002584	591	isogroup00001	sp|Q60850.1|S23A3_MOUSE	Q60850	2.6	-1	33	194	247	302	Solute carrier family 23 member 3; AltName: Full=Sodium-dependent vitamin C transporter 3; AltName: Full=Na(+)/L-ascorbic acid transporter 3; AltName: Full=Yolk sac permease-like molecule 1; Short=YSPL-1	gi|124053446|ref|NM_198416.2|	NM_198416	0.64	1	116	137	126	147	Mus musculus zinc finger, ZZ domain containing 3 (Zzz3), transcript variant 1, mRNA
contig04056	JO002585	1138	isogroup00001	sp|Q9RTK1.2|MNMA_DEIRA	Q9RTK1	7.6	1	218	439	260	339	tRNA-specific 2-thiouridylase mnmA	gi|132626692|ref|NM_001010833.2|	NM_001010833	4e-13	-1	1092	1138	6619	6665	Mus musculus mediator of DNA damage checkpoint 1 (Mdc1), mRNA
contig04057	JO002586	745	isogroup00001	sp|Q8BHE3.1|ATCAY_MOUSE	Q8BHE3	1e-122	1	3	743	121	369	Caytaxin	gi|142372103|ref|NM_178662.3|	NM_178662	1e-166	1	1	742	698	1445	Mus musculus ataxia, cerebellar, Cayman type homolog (human) (Atcay), mRNA
contig04073	JO002587	513	isogroup00001	sp|Q7TQM3.1|FGRL1_RAT	Q7TQM3	4.2	1	420	512	454	479	Fibroblast growth factor receptor-like 1; Short=FGF receptor-like protein 1; Flags: Precursor	gi|149256062|ref|XR_035412.1|	XR_035412	6e-07	1	234	265	1917	1948	PREDICTED: Mus musculus predicted gene, EG622319 (EG622319), misc RNA
contig04267	JO002588	651	isogroup00001										gi|113374185|ref|NM_011757.2|	NM_011757	0.18	-1	468	486	113	131	Mus musculus zinc finger and SCAN domain containing 21 (Zscan21), transcript variant 1, mRNA
contig04389	JO002589	641	isogroup00001	sp|Q8VCZ3.1|THAP7_MOUSE	Q8VCZ3	1.8	-1	305	448	177	220	THAP domain-containing protein 7	gi|31981164|ref|NM_025865.2|	NM_025865	2e-10	1	605	638	823	856	Mus musculus RIKEN cDNA 2310030G06 gene (2310030G06Rik), mRNA
contig04435	JO003696	787	isogroup00020	sp|Q8WTZ3.1|YS049_HUMAN	Q8WTZ3	0.012	-1	688	786	156	194	Zinc finger protein ENSP00000375192	gi|34147227|ref|NM_183177.1|	NM_183177	7e-26	1	702	781	1985	2064	Mus musculus zinc finger protein 811 (Zfp811), mRNA
contig04503	JO017020	843	isogroup01917	sp|A2BGL3.1|WSCD2_DANRE	A2BGL3	8.3	-1	708	800	67	97	WSC domain-containing protein 2	gi|124487340|ref|NM_177608.3|	NM_177608	0.23	-1	215	233	4721	4739	Mus musculus RIKEN cDNA 3110001I20 gene (3110001I20Rik), mRNA
contig04512	JO003374	1202	isogroup00004	sp|Q69566.1|U88_HHV6U	Q69566	1.3	1	781	864	211	237	Uncharacterized protein U88	gi|141803516|ref|NM_025461.3|	NM_025461	4e-07	1	860	892	1370	1402	Mus musculus RIKEN cDNA 1810020G14 gene (1810020G14Rik), mRNA
contig04522	JO002592	8597	isogroup00001	sp|Q9H422.1|HIPK3_HUMAN	Q9H422	0	1	65	3661	1	1215	Homeodomain-interacting protein kinase 3; AltName: Full=Homolog of protein kinase YAK1; AltName: Full=Fas-interacting serine/threonine-protein kinase; Short=FIST; AltName: Full=Androgen receptor-interacting nuclear protein kinase; Short=ANPK	gi|6754199|ref|NM_010434.1|	NM_010434	0	1	62	3755	296	3968	Mus musculus homeodomain interacting protein kinase 3 (Hipk3), mRNA
contig04656	JO002593	1921	isogroup00001	sp|Q6ZNA4.2|RN111_HUMAN	Q6ZNA4	3.9	1	568	699	635	680	E3 ubiquitin-protein ligase Arkadia; AltName: Full=RING finger protein 111	gi|142389036|ref|NM_008088.2|	NM_008088	1e-07	1	1068	1109	2558	2599	Mus musculus growth arrest specific 7 (Gas7), mRNA
contig04671	JO004504	829	isogroup00053	sp|Q5IS70.1|ATN1_PANTR	Q5IS70	1.2	-1	551	796	204	293	Atrophin-1; AltName: Full=Dentatorubral-pallidoluysian atrophy protein homolog	gi|142386893|ref|NM_177054.4|	NM_177054	0.004	1	279	300	2908	2929	Mus musculus cancer susceptibility candidate 4 (Casc4), transcript variant 1, mRNA
contig04711	JO002595	3819	isogroup00001	sp|Q9V468.1|Y9776_DROME	Q9V468	3.8	1	3481	3630	95	147	Zinc finger matrin-type protein CG9776	gi|118130489|ref|NM_177776.3|	NM_177776	2e-08	1	2947	2995	1960	2012	Mus musculus RIKEN cDNA D130058I21 gene (D130058I21Rik), mRNA
contig04791	JO003745	947	isogroup00024	sp|Q03013.3|GSTM4_HUMAN	Q03013	1e-05	1	2	85	191	218	Glutathione S-transferase Mu 4; AltName: Full=GSTM4-4; AltName: Full=GST class-mu 4; AltName: Full=GST-Mu2	gi|30089695|ref|NM_026764.2|	NM_026764	8e-20	1	1	114	701	814	Mus musculus glutathione S-transferase, mu 4 (Gstm4), mRNA
contig04834	JO002596	2628	isogroup00001	sp|Q8BH75.1|RNF41_MOUSE	Q8BH75	1e-108	1	2	589	122	317	E3 ubiquitin-protein ligase NRDP1; AltName: Full=RING finger protein 41	gi|31543596|ref|NM_026259.2|	NM_026259	0	1	1	619	738	1354	Mus musculus ring finger protein 41 (Rnf41), mRNA
contig04839	JO002597	735	isogroup00001	sp|Q5R7T5.1|RNF41_PONAB	Q5R7T5	5e-69	1	374	733	1	120	E3 ubiquitin-protein ligase NRDP1; AltName: Full=RING finger protein 41 sp|Q9H4P4.2|RNF41_HUMAN E3 ubiquitin-protein ligase NRDP1; AltName: Full=RING finger protein 41	gi|31543596|ref|NM_026259.2|	NM_026259	0	1	173	735	173	737	Mus musculus ring finger protein 41 (Rnf41), mRNA
contig04854	JO002598	951	isogroup00001	sp|Q3T0F2.1|TPPC2_BOVIN	Q3T0F2	2e-76	1	125	544	1	140	Trafficking protein particle complex subunit 2	gi|142388246|ref|NM_025432.2|	NM_025432	1e-114	1	122	550	56	484	Mus musculus trafficking protein particle complex 2 (Trappc2), mRNA
contig04880	JO002599	1413	isogroup00001	sp|Q6NXH2.1|MANEA_MOUSE	Q6NXH2	1e-151	1	1	837	182	460	Glycoprotein endo-alpha-1,2-mannosidase; Short=Endo-alpha mannosidase; Short=Endomannosidase; Short=mEndo	gi|46048328|ref|NM_172865.2|	NM_172865	0	1	7	832	644	1469	Mus musculus mannosidase, endo-alpha (Manea), mRNA
contig04913	JL990954	699	isogroup06462	sp|Q6PGT3.1|TRFEB_XENLA	Q6PGT3	3.5	-1	473	601	474	516	Serotransferrin-B; Flags: Precursor	gi|67625742|ref|NM_130895.2|	NM_130895	3e-40	1	1	256	2891	3152	Mus musculus adenosine deaminase, RNA-specific, B1 (Adarb1), transcript variant 1, mRNA
contig04942	JO002600	916	isogroup00001	sp|Q8C0X8.1|SMKX_MOUSE	Q8C0X8	1e-10	-1	20	202	1	61	Sperm motility kinase X	gi|149255499|ref|XM_001474006.1|	XM_001474006	2e-17	-1	792	865	153	226	PREDICTED: Mus musculus hypothetical protein LOC100045091 (LOC100045091), mRNA
contig04984	JO018196	624	isogroup02284	sp|P05625.1|RAF1_CHICK	P05625	8.5	-1	76	243	141	200	RAF proto-oncogene serine/threonine-protein kinase; AltName: Full=C-RAF; AltName: Full=RAF-1; AltName: Full=MIL proto-oncogene serine/threonine-protein kinase; AltName: Full=C-MIL	gi|149253366|ref|XM_001480566.1|	XM_001480566	0.003	-1	598	623	1275	1300	PREDICTED: Mus musculus hypothetical protein LOC100043436 (LOC100043436), mRNA
contig05080	JO002602	556	isogroup00001	sp|Q5DUY0.1|NU5H_NYCOV	Q5DUY0	5.1	1	203	448	206	279	NADH-ubiquinone oxidoreductase chain 5; AltName: Full=NADH dehydrogenase subunit 5	gi|22129304|ref|NM_146773.1|	NM_146773	0.6	-1	376	393	527	544	Mus musculus olfactory receptor 508 (Olfr508), mRNA
contig05262	JO002603	769	isogroup00001	sp|Q8R332.1|NUPL1_MOUSE	Q8R332	6e-20	1	128	769	1	214	Nucleoporin p58/p45; AltName: Full=Nucleoporin-like protein 1	gi|24497430|ref|NM_170591.1|	NM_170591	0	1	127	769	109	751	Mus musculus nucleoporin like 1 (Nupl1), mRNA
contig05267	JO002605	795	isogroup00001	sp|Q15973.2|ZN124_HUMAN	Q15973	1e-69	-1	330	791	13	176	Zinc finger protein 124; AltName: Full=Zinc finger protein HZF-16	gi|130493405|ref|NM_023363.2|	NM_023363	4e-43	-1	646	786	315	455	Mus musculus RIKEN cDNA 2810426N06 gene (2810426N06Rik), mRNA
contig05373	JO018997	618	isogroup02546	sp|Q12904.2|AIMP1_HUMAN	Q12904	9e-98	-1	70	618	130	312	Aminoacyl tRNA synthase complex-interacting multifunctional protein 1; AltName: Full=Multisynthase complex auxiliary component p43; Contains: Endothelial monocyte-activating polypeptide 2; Short=EMAP-2; AltName: Full=Endothelial monocyte-activating polypeptide II; Short=EMAP-II; AltName: Full=Small inducible cytokine subfamily E member 1	gi|126012516|ref|NM_007926.2|	NM_007926	1e-150	-1	49	618	497	1063	Mus musculus small inducible cytokine subfamily E, member 1 (Scye1), mRNA
contig05386	JO002606	1208	isogroup00001	sp|Q5NL86.1|PLSX_ZYMMO	Q5NL86	6.3	-1	130	213	38	65	Phosphate acyltransferase; AltName: Full=Acyl-ACP phosphotransacylase; AltName: Full=Acyl-[acyl-carrier-protein]--phosphate acyltransferase; AltName: Full=Phosphate-acyl-ACP acyltransferase	gi|94380409|ref|XM_485924.4|	XM_485924	1e-19	-1	1	50	3608	3657	PREDICTED: Mus musculus cDNA sequence BC063263, transcript variant 1 (BC063263), mRNA
contig05445	JO003376	786	isogroup00004										gi|149264443|ref|XM_001472656.1|	XM_001472656	0.055	1	757	780	1960	1983	PREDICTED: Mus musculus hypothetical protein LOC100044674, transcript variant 2 (LOC100044674), mRNA
contig05519	JO005675	1958	isogroup00102	sp|Q6ZQ08.2|CNOT1_MOUSE	Q6ZQ08	0	1	258	1958	1	567	CCR4-NOT transcription complex subunit 1; AltName: Full=CCR4-associated factor 1	gi|94383742|ref|XM_894673.2|	XM_894673	0	1	1	1958	52	2008	PREDICTED: Mus musculus CCR4-NOT transcription complex, subunit 1, transcript variant 2 (Cnot1), mRNA
contig05586	JO002608	598	isogroup00001	sp|O95429.1|BAG4_HUMAN	O95429	5e-85	1	2	532	95	273	BAG family molecular chaperone regulator 4; Short=BAG-4; AltName: Full=Bcl-2-associated athanogene 4; AltName: Full=Silencer of death domains	gi|116686110|ref|NM_026121.3|	NM_026121	1e-133	1	1	594	323	919	Mus musculus BCL2-associated athanogene 4 (Bag4), mRNA
contig05587	JO002609	598	isogroup00001	sp|Q9QYC7.1|VKGC_MOUSE	Q9QYC7	9e-75	-1	1	540	1	180	Vitamin K-dependent gamma-carboxylase; AltName: Full=Gamma-glutamyl carboxylase; AltName: Full=Vitamin K gamma glutamyl carboxylase	gi|142374008|ref|NM_019802.2|	NM_019802	0	-1	5	500	115	610	Mus musculus gamma-glutamyl carboxylase (Ggcx), mRNA
contig05593	JO002607	967	isogroup00001										gi|116686110|ref|NM_026121.3|	NM_026121	8e-17	1	51	147	1433	1528	Mus musculus BCL2-associated athanogene 4 (Bag4), mRNA
contig05600	JL990870	5296	isogroup06402	sp|Q29RF7.1|PDS5A_HUMAN	Q29RF7	0	-1	2530	5295	416	1337	Sister chromatid cohesion protein PDS5 homolog A; AltName: Full=Sister chromatid cohesion protein 112; Short=SCC-112; AltName: Full=Cell proliferation-inducing gene 54 protein	gi|124486764|ref|NM_001081321.1|	NM_001081321	0	-1	2527	5296	1389	4146	Mus musculus RIKEN cDNA 9030416H16 gene (9030416H16Rik), mRNA
contig05628	JO004192	1315	isogroup00041	sp|Q0UUE2.1|CFT1_PHANO	Q0UUE2	2.4	-1	255	512	901	986	Protein CFT1; AltName: Full=Cleavage factor two protein 1	gi|114326511|ref|NM_011210.2|	NM_011210	0.37	1	434	452	3454	3472	Mus musculus protein tyrosine phosphatase, receptor type, C (Ptprc), mRNA
contig05641	JO002612	533	isogroup00001	sp|Q89WK5.1|NTPA_BRAJA	Q89WK5	2.7	-1	238	375	163	207	Nucleoside-triphosphatase; AltName: Full=Nucleoside triphosphate phosphohydrolase; Short=NTPase	gi|142377167|ref|NM_019475.2|	NM_019475	0.15	-1	398	431	64377	64411	Mus musculus olfactory receptor 157 (Olfr157), mRNA
contig05654	JO012988	505	isogroup00900	sp|Q8VCR2.1|DHB13_MOUSE	Q8VCR2	0.011	-1	112	213	271	304	17-beta-hydroxysteroid dehydrogenase 13; Short=17-beta-HSD 13; AltName: Full=Short-chain dehydrogenase/reductase 9; AltName: Full=Alcohol dehydrogenase PAN1B-like; Flags: Precursor	gi|149267839|ref|XM_001478726.1|	XM_001478726	9e-06	1	120	157	256	293	PREDICTED: Mus musculus similar to BMP2 inducible kinase (LOC100047379), mRNA
contig05661	JO002613	1526	isogroup00001	sp|Q59037.2|SMC_METJA	Q59037	0.0004	1	4	288	748	848	Chromosome partition protein smc homolog	gi|145046243|ref|NM_177762.6|	NM_177762	0.0001	1	679	711	9458	9490	Mus musculus AP2 associated kinase 1 (Aak1), transcript variant 2, mRNA
contig05687	JO003526	5043	isogroup00013	sp|Q9UF83.2|YM012_HUMAN	Q9UF83	5.1	1	3917	4123	263	331	Uncharacterized protein DKFZp434B061	gi|142343990|ref|NM_138651.4|	NM_138651	2e-24	1	4966	5043	8194	8272	Mus musculus CDP-diacylglycerol synthase (phosphatidate cytidylyltransferase) 2 (Cds2), mRNA
contig05700	JO002614	5518	isogroup00001	sp|Q2PPJ7.2|RGPA2_HUMAN	Q2PPJ7	0	-1	36	4862	310	1873	Ral GTPase-activating protein subunit alpha-2; AltName: Full=250 kDa substrate of Akt; Short=AS250; AltName: Full=p220	gi|141802867|ref|NM_001033348.2|	NM_001033348	0	-1	4101	5518	378	1796	Mus musculus RIKEN cDNA A230067G21 gene (A230067G21Rik), mRNA
contig05740	JO002617	722	isogroup00001	sp|P11369.2|POL2_MOUSE	P11369	2e-25	1	247	675	1057	1208	Retrovirus-related Pol polyprotein LINE-1; AltName: Full=Long interspersed element-1; Short=L1; Includes: Reverse transcriptase; Includes: Endonuclease	gi|116089270|ref|NR_003243.1|	NR_003243	0.0002	-1	376	415	6031	6070	Mus musculus fetal and adult testis expressed 1 (Fate1) on chromosome X
contig05743	JO002618	809	isogroup00001	sp|Q4R4P3.1|CYBP_MACFA	Q4R4P3	0.004	-1	1	60	144	163	Calcyclin-binding protein; Short=CacyBP	gi|33468884|ref|NM_009786.1|	NM_009786	1e-09	-1	1	57	546	602	Mus musculus calcyclin binding protein (Cacybp), mRNA
contig05776	JO002619	1012	isogroup00001	sp|O08672.1|KIFC2_MOUSE	O08672	4e-15	-1	751	1011	706	792	Kinesin-like protein KIFC2	gi|117168296|ref|NM_010630.2|	NM_010630	4e-59	-1	689	1012	2141	2464	Mus musculus kinesin family member C2 (Kifc2), mRNA
contig05824	JO002620	555	isogroup00001	sp|Q5RBL5.1|NMNA2_PONAB	Q5RBL5	2e-80	-1	3	425	8	148	Nicotinamide mononucleotide adenylyltransferase 2; Short=NMN adenylyltransferase 2; AltName: Full=Nicotinate-nucleotide adenylyltransferase 1; Short=NaMN adenylyltransferase 1	gi|57863769|ref|NM_175460.3|	NM_175460	0	-1	1	452	3	454	Mus musculus nicotinamide nucleotide adenylyltransferase 2 (Nmnat2), mRNA
contig05874	JO004216	788	isogroup00043	sp|Q8BJI4.1|PO6F2_MOUSE	Q8BJI4	0.18	-1	549	773	211	284	POU domain, class 6, transcription factor 2	gi|89199236|ref|NM_001033269.2|	NM_001033269	0.014	1	51	71	1527	1547	Mus musculus eukaryotic translation initiation factor 4E family member 1B (Eif4e1b), transcript variant 1, mRNA
contig05877	JO003478	4505	isogroup00008	sp|Q9HBL0.2|TENS1_HUMAN	Q9HBL0	0	1	1	1173	1346	1735	Tensin-1	gi|94363486|ref|XM_619639.3|	XM_619639	0	1	1	1330	4498	5825	PREDICTED: Mus musculus tensin 1 (Tns1), mRNA
contig06216	JO003479	1574	isogroup00008	sp|P70213.1|FV1_MOUSE	P70213	9e-48	-1	537	1379	39	302	Friend virus susceptibility protein 1	gi|149265759|ref|XM_001480259.1|	XM_001480259	4e-60	-1	390	747	1002	1358	PREDICTED: Mus musculus expressed sequence AU040096 (AU040096), mRNA
contig06279	JO003527	1863	isogroup00013	sp|P04394.3|NDUV2_BOVIN	P04394	4e-52	-1	1457	1699	167	249	NADH dehydrogenase [ubiquinone] flavoprotein 2, mitochondrial; AltName: Full=NADH-ubiquinone oxidoreductase 24 kDa subunit; AltName: Full=NADH dehydrogenase subunit II; Flags: Precursor	gi|142367926|ref|NM_028388.2|	NM_028388	2e-99	-1	1455	1842	378	772	Mus musculus NADH dehydrogenase (ubiquinone) flavoprotein 2 (Ndufv2), mRNA
contig06299	JO015723	2894	isogroup01526	sp|Q9DBS1.1|TMM43_MOUSE	Q9DBS1	0	1	170	1369	1	400	Transmembrane protein 43; AltName: Full=Protein LUMA	gi|141801819|ref|NM_028766.2|	NM_028766	0	1	162	1374	129	1341	Mus musculus transmembrane protein 43 (Tmem43), mRNA
contig06394	JO002622	1007	isogroup00001	sp|P56489.1|ACM1_MACMU	P56489	3.7	-1	628	762	226	275	Muscarinic acetylcholine receptor M1	gi|46519170|ref|NM_174876.3|	NM_174876	0.005	-1	396	417	1626	1647	Mus musculus interphotoreceptor matrix proteoglycan 2 (Impg2), mRNA
contig06504	JO002624	2483	isogroup00001	sp|P70426.1|RIT1_MOUSE	P70426	1e-117	-1	1733	2389	1	219	GTP-binding protein Rit1; AltName: Full=Ras-like protein expressed in many tissues; AltName: Full=Ras-like without CAAX protein 1	gi|141802723|ref|NM_009069.3|	NM_009069	0	-1	1743	2397	126	780	Mus musculus Ras-like without CAAX 1 (Rit1), mRNA
contig06510	JO019026	3452	isogroup02560	sp|Q86V15.3|CASZ1_HUMAN	Q86V15	0.18	1	2490	2648	1573	1622	Zinc finger protein castor homolog 1; AltName: Full=Castor-related protein; AltName: Full=Zinc finger protein 693	gi|141802638|ref|NM_176833.3|	NM_176833	1e-49	1	592	911	2059	2384	Mus musculus protein phosphatase 1F (PP2C domain containing) (Ppm1f), mRNA
contig06558	JO003667	810	isogroup00018	sp|Q08DA8.1|ATF1_BOVIN	Q08DA8	5e-97	1	142	810	1	224	Cyclic AMP-dependent transcription factor ATF-1; Short=cAMP-dependent transcription factor ATF-1; AltName: Full=Activating transcription factor 1	gi|149267138|ref|XM_001479002.1|	XM_001479002	0	1	132	810	59	737	PREDICTED: Mus musculus similar to activating transcription factor 1 (LOC100047421), mRNA
contig06698	JO002625	706	isogroup00001	sp|P11369.2|POL2_MOUSE	P11369	2e-20	-1	203	454	1178	1263	Retrovirus-related Pol polyprotein LINE-1; AltName: Full=Long interspersed element-1; Short=L1; Includes: Reverse transcriptase; Includes: Endonuclease	gi|112821678|ref|NM_008435.2|	NM_008435	2e-07	-1	525	565	2672	2712	Mus musculus K+ voltage-gated channel, subfamily S, 1 (Kcns1), mRNA
contig06819	JO004193	778	isogroup00041	sp|Q14AT2.1|TEX11_MOUSE	Q14AT2	1.5	1	390	476	918	946	Testis-expressed sequence 11 protein	gi|149250221|ref|XR_035026.1|	XR_035026	2e-07	1	381	413	416	448	PREDICTED: Mus musculus similar to ribosomal protein L21 (LOC669792), misc RNA
contig07063	JO010332	2173	isogroup00486	sp|Q05519.1|SFR11_HUMAN	Q05519	1e-05	-1	2094	2171	89	114	Splicing factor, arginine/serine-rich 11; AltName: Full=Arginine-rich 54 kDa nuclear protein; Short=p54	gi|118130142|ref|NM_153128.2|	NM_153128	0.15	1	621	640	2915	2934	Mus musculus kelch-like 12 (Drosophila) (Klhl12), mRNA
contig07068	JO010929	706	isogroup00560	sp|Q6FQT7.1|ATG9_CANGA	Q6FQT7	0.33	-1	208	501	291	380	Autophagy-related protein 9	gi|149270096|ref|XM_001478561.1|	XM_001478561	0.19	-1	496	514	6186	6204	PREDICTED: Mus musculus similar to casein kinase 1, gamma 3, transcript variant 6 (LOC100047516), mRNA
contig07069	JO003508	4572	isogroup00010	sp|Q8VDD5.4|MYH9_MOUSE	Q8VDD5	0	-1	2	4570	165	1687	Myosin-9; AltName: Full=Myosin heavy chain 9; AltName: Full=Myosin heavy chain, non-muscle IIa; AltName: Full=Non-muscle myosin heavy chain IIa; Short=NMMHC II-a; Short=NMMHC-IIA; AltName: Full=Cellular myosin heavy chain, type A; AltName: Full=Non-muscle myosin heavy chain A; Short=NMMHC-A	gi|114326445|ref|NM_022410.2|	NM_022410	0	-1	1	4572	669	5240	Mus musculus myosin, heavy polypeptide 9, non-muscle (Myh9), transcript variant 1, mRNA
contig07139	JO003481	824	isogroup00008	sp|Q6ZWR6.2|SYNE1_MOUSE	Q6ZWR6	1e-144	-1	1	822	7879	8152	Nesprin-1; AltName: Full=Nuclear envelope spectrin repeat protein 1; AltName: Full=Synaptic nuclear envelope protein 1; Short=Syne-1; AltName: Full=Myocyte nuclear envelope protein 1; Short=Myne-1; AltName: Full=Enaptin	gi|119120815|ref|NM_022027.2|	NM_022027	0	-1	1	824	254	1077	Mus musculus synaptic nuclear envelope 1 (Syne1), transcript variant 2, mRNA
contig07184	JO005130	661	isogroup00077	sp|O77618.1|CD2A2_MONDO	O77618	0.65	-1	91	261	76	143	Cyclin-dependent kinase inhibitor 2A, isoform 2; AltName: Full=p19ARF	gi|94404523|ref|XM_994760.1|	XM_994760	0.012	-1	430	454	1199	1223	PREDICTED: Mus musculus RIKEN cDNA 4833419G08 gene (4833419G08Rik), mRNA
contig07202	JO002626	934	isogroup00001										gi|142374269|ref|NM_026383.2|	NM_026383	3e-25	1	360	463	1309	1414	Mus musculus proline-rich nuclear receptor coactivator 2 (Pnrc2), mRNA
contig07273	JO002630	1212	isogroup00001	sp|Q9CXR1.2|DHRS7_MOUSE	Q9CXR1	1e-136	-1	330	1211	45	338	Dehydrogenase/reductase SDR family member 7; AltName: Full=Retinal short-chain dehydrogenase/reductase 4; Short=retSDR4; Flags: Precursor	gi|141801865|ref|NM_025522.2|	NM_025522	1e-163	-1	382	1212	151	981	Mus musculus dehydrogenase/reductase (SDR family) member 7 (Dhrs7), mRNA
contig07277	JO002631	3292	isogroup00001	sp|Q6TEK3.1|VKORL_RAT	Q6TEK3	6e-50	-1	2974	3282	74	176	Vitamin K epoxide reductase complex subunit 1-like protein 1; Short=VKORC1-like protein 1 sp|Q6TEK5.1|VKORL_MOUSE Vitamin K epoxide reductase complex subunit 1-like protein 1; Short=VKORC1-like protein 1	gi|47717110|ref|NM_027121.3|	NM_027121	1e-157	-1	2461	2897	680	1113	Mus musculus vitamin K epoxide reductase complex, subunit 1-like 1 (Vkorc1l1), transcript variant 1, mRNA
contig07296	JO005752	587	isogroup00106	sp|Q6P2B1.1|TNPO3_MOUSE	Q6P2B1	3.3	-1	103	213	657	686	Transportin-3	gi|45439303|ref|NM_010414.1|	NM_010414	0.64	-1	231	248	2996	3013	Mus musculus Huntington disease gene homolog (Hdh), mRNA
contig07333	JO002632	544	isogroup00001	sp|Q5HM62.2|MDEP_STAEQ	Q5HM62	0.25	-1	39	269	79	155	Multidrug resistance efflux pump sepA; AltName: Full=Antiseptic resistance protein sepA; AltName: Full=Staphylococcal efflux pump A sp|Q8CRK7.2|MDEP_STAES Multidrug resistance efflux pump sepA; AltName: Full=Antiseptic resistance protein sepA; AltName: Full=Staphylococcal efflux pump A	gi|149269602|ref|XM_973616.2|	XM_973616	4e-05	1	366	398	4682	4714	PREDICTED: Mus musculus predicted gene, EG621440, transcript variant 1 (EG621440), mRNA
contig07361	JO003484	1366	isogroup00008	sp|P11369.2|POL2_MOUSE	P11369	2e-05	1	387	530	1210	1257	Retrovirus-related Pol polyprotein LINE-1; AltName: Full=Long interspersed element-1; Short=L1; Includes: Reverse transcriptase; Includes: Endonuclease	gi|149268853|ref|XM_001481023.1|	XM_001481023	0.096	-1	420	447	1993	2020	PREDICTED: Mus musculus hypothetical protein LOC100043770 (LOC100043770), mRNA
contig07436	JO005436	1972	isogroup00092	sp|P46935.3|NEDD4_MOUSE	P46935	8e-06	-1	455	598	24	71	E3 ubiquitin-protein ligase NEDD4; AltName: Full=Neural precursor cell expressed developmentally down-regulated protein 4; Short=NEDD-4	gi|149262003|ref|XM_001480884.1|	XM_001480884	1e-17	1	476	570	2290	2384	PREDICTED: Mus musculus hypothetical protein LOC100043544, transcript variant 2 (LOC100043544), mRNA
contig07565	JO002634	906	isogroup00001	sp|Q9R1K9.1|CETN2_MOUSE	Q9R1K9	4e-78	-1	349	864	1	172	Centrin-2; AltName: Full=Caltractin isoform 1	gi|142368991|ref|NM_019405.6|	NM_019405	0	-1	270	864	29	624	Mus musculus centrin 2 (Cetn2), mRNA
contig07607	JO002635	500	isogroup00001										gi|149256073|ref|XR_035152.1|	XR_035152	0.002	1	172	197	1121	1146	PREDICTED: Mus musculus predicted gene, EG272350 (EG272350), misc RNA
contig07645	JO011035	632	isogroup00575	sp|A6KZM1.1|MUTS_BACV8	A6KZM1	0.16	1	38	247	584	649	DNA mismatch repair protein mutS	gi|118130923|ref|NM_013829.2|	NM_013829	0.69	1	25	42	1740	1757	Mus musculus phospholipase C, beta 4 (Plcb4), mRNA
contig07716	JO002638	586	isogroup00001	sp|Q7SBU6.1|VID21_NEUCR	Q7SBU6	4.4	1	200	409	1833	1902	Chromatin modification-related protein vid-21	gi|94369780|ref|XR_002337.1|	XR_002337	0.01	1	220	252	623	655	PREDICTED: Mus musculus gene model 566, (NCBI), transcript variant 2 (Gm566), misc RNA
contig07737	JO002639	1754	isogroup00001	sp|Q6P560.1|ZN182_MOUSE	Q6P560	2e-63	-1	1313	1630	375	479	Zinc finger protein 182; AltName: Full=Zinc finger protein 21	gi|70778878|ref|NM_172763.2|	NM_172763	7e-68	-1	1060	1633	519	1096	Mus musculus zinc finger protein 809 (Zfp809), mRNA
contig07848	JO002640	895	isogroup00001	sp|Q91W86.2|VPS11_MOUSE	Q91W86	1e-162	1	12	893	1	294	Vacuolar protein sorting-associated protein 11 homolog	gi|58037258|ref|NM_027889.1|	NM_027889	0	1	10	895	38	923	Mus musculus vacuolar protein sorting 11 (yeast) (Vps11), mRNA
contig07868	JO002642	939	isogroup00001	sp|Q91W86.2|VPS11_MOUSE	Q91W86	6e-72	-1	552	938	813	941	Vacuolar protein sorting-associated protein 11 homolog	gi|58037258|ref|NM_027889.1|	NM_027889	1e-154	-1	550	932	2482	2864	Mus musculus vacuolar protein sorting 11 (yeast) (Vps11), mRNA
contig07870	JO002643	2065	isogroup00001	sp|Q8WUH1.1|CHUR_HUMAN	Q8WUH1	3e-53	-1	1767	2063	14	112	Protein Churchill sp|Q5R6Q5.2|CHUR_PONAB Protein Churchill	gi|124249114|ref|NM_206534.1|	NM_206534	1e-102	-1	1773	2057	73	357	Mus musculus churchill domain containing 1 (Churc1), mRNA
contig07920	JO002644	976	isogroup00001	sp|Q5I0L7.1|KTI12_RAT	Q5I0L7	2e-52	-1	654	974	244	350	Protein KTI12 homolog	gi|141803069|ref|NM_029571.2|	NM_029571	4e-96	-1	652	973	768	1089	Mus musculus KTI12 homolog, chromatin associated (S. cerevisiae) (Kti12), mRNA
contig08039	JO002645	957	isogroup00001	sp|O42854.1|YFHH_SCHPO	O42854	0.021	-1	30	143	1228	1265	SH3 domain-containing protein C23A1.17	gi|149259019|ref|XR_035314.1|	XR_035314	1e-06	-1	623	674	1332	1383	PREDICTED: Mus musculus RIKEN cDNA 4932416K20 gene (4932416K20Rik), misc RNA
contig08289	JO003522	2610	isogroup00012	sp|P11680.2|PROP_MOUSE	P11680	0.016	-1	791	985	250	326	Properdin; AltName: Full=Complement factor P; Flags: Precursor	gi|61675709|ref|NM_011924.2|	NM_011924	2e-10	-1	1550	1588	3588	3626	Mus musculus arginine vasopressin receptor 1B (Avpr1b), mRNA
contig08311	JO011652	1114	isogroup00674	sp|P98179.1|RBM3_HUMAN	P98179	0.0001	-1	382	441	138	157	Putative RNA-binding protein 3; AltName: Full=RNA-binding motif protein 3; AltName: Full=RNPL	gi|142367595|ref|NM_016809.3|	NM_016809	3e-29	-1	361	442	477	558	Mus musculus RNA binding motif protein 3 (Rbm3), mRNA
contig08376	JO002646	1986	isogroup00001	sp|O43086.1|ELG1_SCHPO	O43086	0.82	1	1036	1299	699	787	Telomere length regulation protein elg1; AltName: Full=Telomere elongation suppressor elg1	gi|71061471|ref|NM_022964.3|	NM_022964	0.14	1	1082	1105	1339	1362	Mus musculus linker for activation of T cells family, member 2 (Lat2), transcript variant 2, mRNA
contig08487	JO003463	662	isogroup00007	sp|A4D2P6.2|GRD2I_HUMAN	A4D2P6	3.2	1	404	655	599	662	Delphilin; AltName: Full=Glutamate receptor, ionotropic, delta 2-interacting protein 1	gi|142343832|ref|NM_024436.2|	NM_024436	0.72	-1	344	365	1249	1270	Mus musculus RAB22A, member RAS oncogene family (Rab22a), mRNA
contig08514	JO003872	657	isogroup00027	sp|A8MYU2.2|KCNU1_HUMAN	A8MYU2	3e-13	1	372	545	455	513	Potassium channel subfamily U member 1; AltName: Full=Calcium-activated potassium channel subunit alpha-3; AltName: Full=Calcium-activated potassium channel, subfamily M subunit alpha-3; AltName: Full=Slowpoke homolog 3; AltName: Full=KCa5	gi|120300927|ref|NM_008432.3|	NM_008432	2e-23	1	373	517	1397	1545	Mus musculus potassium channel, subfamily U, member 1 (Kcnu1), mRNA
contig08541	JO002647	1129	isogroup00001	sp|Q61592.2|GAS6_MOUSE	Q61592	0	-1	1	1128	58	433	Growth arrest-specific protein 6; Short=GAS-6; AltName: Full=AXL receptor tyrosine kinase ligand; Flags: Precursor	gi|9506714|ref|NM_019521.1|	NM_019521	0	-1	18	1129	338	1449	Mus musculus growth arrest specific 6 (Gas6), mRNA
contig08575	JO006218	967	isogroup00128	sp|Q8ND30.2|LIPB2_HUMAN	Q8ND30	0	-1	1	966	550	871	Liprin-beta-2; AltName: Full=Protein tyrosine phosphatase receptor type f polypeptide-interacting protein-binding protein 2; Short=PTPRF-interacting protein-binding protein 2	gi|6679434|ref|NM_008905.1|	NM_008905	0	-1	96	963	1816	2683	Mus musculus protein tyrosine phosphatase, receptor-type, F interacting protein, binding protein 2 (Ppfibp2), mRNA
contig08591	JO002649	698	isogroup00001	sp|A2CDX3.1|GCST_PROM3	A2CDX3	0.93	-1	295	510	283	355	Aminomethyltransferase; AltName: Full=Glycine cleavage system T protein	gi|149262715|ref|XM_001481301.1|	XM_001481301	0.76	-1	602	619	6292	6309	PREDICTED: Mus musculus dynein, axonemal, heavy chain 17 (Dnahc17), mRNA
contig08831	JO018940	638	isogroup02525										gi|6754505|ref|NM_010687.1|	NM_010687	0.18	-1	3	25	2553	2575	Mus musculus like-glycosyltransferase (Large), mRNA
contig08898	JO002651	705	isogroup00001	sp|B0G170.1|PKS28_DICDI	B0G170	5.9	-1	55	165	1637	1669	Probable polyketide synthase 28; Short=dipks28	gi|141803516|ref|NM_025461.3|	NM_025461	5e-05	1	112	144	1377	1408	Mus musculus RIKEN cDNA 1810020G14 gene (1810020G14Rik), mRNA
contig09060	JO002652	1937	isogroup00001	sp|Q6NXL6.1|SENP5_MOUSE	Q6NXL6	7e-39	1	29	244	678	749	Sentrin-specific protease 5; AltName: Full=Sentrin/SUMO-specific protease SENP5; AltName: Full=SUMO/Smt3-specific isopeptidase 3; Short=Smt3ip3	gi|141802402|ref|NM_177103.3|	NM_177103	0	1	1	691	2214	2916	Mus musculus SUMO/sentrin specific peptidase 5 (Senp5), mRNA
contig09066	JO011749	525	isogroup00687	sp|O83823.1|Y851_TREPA	O83823	3.4	-1	84	506	593	693	Uncharacterized protein TP_0851	gi|61675709|ref|NM_011924.2|	NM_011924	0.036	1	401	420	958	977	Mus musculus arginine vasopressin receptor 1B (Avpr1b), mRNA
contig09072	JO002654	1058	isogroup00001	sp|Q8IIG1.1|YK213_PLAF7	Q8IIG1	0.015	1	320	517	2521	2587	Uncharacterized protein PF11_0213	gi|94377264|ref|XR_002347.1|	XR_002347	8e-11	-1	261	303	1801	1843	PREDICTED: Mus musculus RIKEN cDNA 1810058I24 gene (1810058I24Rik), misc RNA
contig09112	JO012007	692	isogroup00723										gi|31982134|ref|NM_172941.2|	NM_172941	0.19	1	439	457	2945	2963	Mus musculus zinc finger with KRAB and SCAN domains 17 (Zkscan17), mRNA
contig09182	JO002655	730	isogroup00001	sp|Q60974.1|NCOR1_MOUSE	Q60974	4e-89	-1	3	728	38	280	Nuclear receptor corepressor 1; Short=N-CoR1; Short=N-CoR; AltName: Full=Retinoid X receptor-interacting protein 13; Short=RIP13	gi|68299754|ref|NM_011308.2|	NM_011308	0	-1	1	728	367	1100	Mus musculus nuclear receptor co-repressor 1 (Ncor1), mRNA
contig09401	JO002658	2039	isogroup00001	sp|Q9NWN3.2|FBX34_HUMAN	Q9NWN3	1e-165	-1	987	2036	356	705	F-box only protein 34	gi|142357418|ref|NM_030236.2|	NM_030236	1e-162	-1	968	1472	1749	2253	Mus musculus F-box protein 34 (Fbxo34), mRNA
contig09409	JO002660	2196	isogroup00001	sp|O75376.2|NCOR1_HUMAN	O75376	1e-173	-1	1046	2194	2058	2440	Nuclear receptor corepressor 1; Short=N-CoR1; Short=N-CoR	gi|68299754|ref|NM_011308.2|	NM_011308	0	-1	1036	2130	6500	7594	Mus musculus nuclear receptor co-repressor 1 (Ncor1), mRNA
contig09423	JO002661	561	isogroup00001	sp|O17450.1|PE48_CHRBE	O17450	6.7	-1	469	552	139	166	Peritrophin-48; Flags: Precursor	gi|149241058|ref|XM_001479494.1|	XM_001479494	0.15	-1	436	454	4184	4202	PREDICTED: Mus musculus expressed sequence AI848100 (AI848100), mRNA
contig09427	JO006489	931	isogroup00143	sp|Q9BDP4.3|VA0E1_CANFA	Q9BDP4	1.5	-1	258	368	17	52	V-type proton ATPase subunit e 1; Short=V-ATPase subunit e 1; AltName: Full=Vacuolar proton pump subunit e 1; AltName: Full=V-ATPase 9.2 kDa membrane accessory protein; AltName: Full=V-ATPase M9.2 subunit	gi|109638746|ref|NM_001042451.1|	NM_001042451	0.0003	-1	754	777	643	666	Mus musculus synuclein, alpha (Snca), transcript variant 1, mRNA
contig09430	JO002521	1084	isogroup00001	sp|Q91V92.1|ACLY_MOUSE	Q91V92	7e-34	1	3	203	1025	1091	ATP-citrate synthase; AltName: Full=ATP-citrate (pro-S-)-lyase; AltName: Full=Citrate cleavage enzyme	gi|40254106|ref|NM_134037.2|	NM_134037	1e-89	1	648	1076	3867	4294	Mus musculus ATP citrate lyase (Acly), mRNA
contig09508	JL991036	793	isogroup06520										gi|118131106|ref|NM_054087.2|	NM_054087	1e-12	-1	348	417	2297	2365	Mus musculus solute carrier family 19 (thiamine transporter), member 2 (Slc19a2), mRNA
contig09560	JO006166	1820	isogroup00125	sp|P54743.3|PKNA_MYCLE	P54743	3.7	1	903	1217	224	313	Probable serine/threonine-protein kinase pknA	gi|6754375|ref|NM_010575.1|	NM_010575	0.51	1	540	558	3145	3163	Mus musculus integrin alpha 2b (Itga2b), mRNA
contig09749	JO002662	959	isogroup00001	sp|Q2VUH7.1|DIXC1_RAT	Q2VUH7	3.5	-1	712	786	531	555	Dixin; AltName: Full=DIX domain-containing protein 1; AltName: Full=Coiled-coil protein DIX1; Short=Coiled-coil-DIX1	gi|149251718|ref|XR_035396.1|	XR_035396	0.001	-1	244	294	605	655	PREDICTED: Mus musculus gene model 566, (NCBI) (Gm566), misc RNA
contig09777	JL990673	631	isogroup06260	sp|P47171.1|HIR3_YEAST	P47171	3	1	481	570	1295	1324	Histone transcription regulator 3	gi|141802314|ref|NM_015812.2|	NM_015812	0.003	-1	95	132	2557	2594	Mus musculus regulator of G-protein signaling 6 (Rgs6), mRNA
contig09806	JO002663	1286	isogroup00001	sp|Q139V1.1|DNAE2_RHOPS	Q139V1	9	1	1083	1259	470	547	Error-prone DNA polymerase	gi|118131190|ref|NM_016810.3|	NM_016810	8e-70	-1	650	1029	2068	2446	Mus musculus golgi SNAP receptor complex member 1 (Gosr1), mRNA
contig09860	JO003431	558	isogroup00006	sp|Q62940.1|NEDD4_RAT	Q62940	0.79	1	144	236	31	61	E3 ubiquitin-protein ligase NEDD4	gi|149261363|ref|XR_035297.1|	XR_035297	2e-13	1	4	46	3666	3708	PREDICTED: Mus musculus predicted gene, EG237412 (EG237412), misc RNA
contig09926	JO003432	761	isogroup00006	sp|O95136.2|S1PR2_HUMAN	O95136	3.2	-1	113	250	240	285	Sphingosine 1-phosphate receptor 2; Short=S1P receptor 2; Short=S1P2; AltName: Full=Sphingosine 1-phosphate receptor Edg-5; Short=S1P receptor Edg-5; AltName: Full=Endothelial differentiation G-protein coupled receptor 5	gi|110815864|ref|NM_178751.3|	NM_178751	1e-08	1	454	508	2956	3010	Mus musculus transmembrane protein 142B (Tmem142b), mRNA
contig10035	JO002664	3827	isogroup00001	sp|Q8C6I2.1|SDHF2_MOUSE	Q8C6I2	3e-71	1	52	456	30	164	Succinate dehydrogenase assembly factor 2, mitochondrial; Short=SDH assembly factor 2; AltName: Full=Succinate dehydrogenase subunit 5, mitochondrial; Flags: Precursor	gi|53828928|ref|NM_025333.3|	NM_025333	1e-179	1	4	510	155	661	Mus musculus RIKEN cDNA 0610038F07 gene (0610038F07Rik), mRNA
contig10088	JO003433	2524	isogroup00006	sp|Q9ULI2.2|RIMKB_HUMAN	Q9ULI2	1e-100	1	183	656	210	369	Ribosomal protein S6 modification-like protein B	gi|134254428|ref|NM_027664.1|	NM_027664	0	1	8	752	717	1471	Mus musculus RIKEN cDNA 4933426K21 gene (4933426K21Rik), mRNA
contig10144	JO002668	892	isogroup00001										gi|134133269|ref|NM_013835.2|	NM_013835	1e-06	1	147	202	3734	3789	Mus musculus TROVE domain family, member 2 (Trove2), mRNA
contig10145	JO002669	1978	isogroup00001	sp|P60892.2|PRPS1_RAT	P60892	1e-179	-1	918	1871	1	318	Ribose-phosphate pyrophosphokinase 1; AltName: Full=Phosphoribosyl pyrophosphate synthase I; Short=PRS-I sp|P60891.2|PRPS1_HUMAN Ribose-phosphate pyrophosphokinase 1; AltName: Full=Phosphoribosyl pyrophosphate synthase I; Short=PRS-I; AltName: Full=PPRibP sp|Q5RFJ7.1|PRPS1_PONAB Ribose-phosphate pyrophosphokinase 1; AltName: Full=Phosphoribosyl pyrophosphate synthase I; Short=PRS-I sp|Q2HJ58.3|PR…	gi|142368021|ref|NM_021463.3|	NM_021463	0	-1	70	1886	118	1920	Mus musculus phosphoribosyl pyrophosphate synthetase 1 (Prps1), mRNA
contig10227	JO002671	1574	isogroup00001	sp|P24690.2|GSPK_ERWCH	P24690	6.8	1	166	300	147	191	General secretion pathway protein K; AltName: Full=Pectic enzymes secretion protein OUTK	gi|149233619|ref|XM_619609.4|	XM_619609	2e-06	-1	816	847	2085	2116	PREDICTED: Mus musculus predicted gene, EG545306 (EG545306), mRNA
contig10703	JO018634	1131	isogroup02419	sp|Q9UT30.1|YKG6_SCHPO	Q9UT30	0.68	1	287	430	22	69	Putative nucleus export protein C8F11.06	gi|149269711|ref|XM_001476281.1|	XM_001476281	0.005	1	1084	1109	1963	1988	PREDICTED: Mus musculus hypothetical protein LOC100041377 (LOC100041377), mRNA
contig11135	JO002672	510	isogroup00001	sp|Q9H0J4.1|QRIC2_HUMAN	Q9H0J4	0.84	1	181	354	204	262	Glutamine-rich protein 2	gi|149249597|ref|XM_001480044.1|	XM_001480044	0.035	-1	359	378	845	864	PREDICTED: Mus musculus similar to Hydroxyacyl-Coenzyme A dehydrogenase/3-ketoacyl-Coenzyme A thiolase/enoyl-Coenzyme A hydratase (trifunctional protein), beta subunit (LOC100048492), mRNA
contig11244	JO002673	3693	isogroup00001	sp|Q5ZC87.1|HAK3_ORYSJ	Q5ZC87	6.2	-1	909	1145	326	402	Probable potassium transporter 3; AltName: Full=OsHAK3	gi|149264002|ref|XM_001473865.1|	XM_001473865	1e-09	1	1914	1991	1123	1200	PREDICTED: Mus musculus similar to Ggps1 protein (LOC100045315), mRNA
contig11294	JO002674	1207	isogroup00001	sp|Q640N1.1|AEBP1_MOUSE	Q640N1	1e-126	1	1	966	803	1128	Adipocyte enhancer-binding protein 1; Short=AE-binding protein 1; AltName: Full=Aortic carboxypeptidase-like protein; Flags: Precursor	gi|6752997|ref|NM_009636.1|	NM_009636	0	1	1	863	2609	3471	Mus musculus AE binding protein 1 (Aebp1), mRNA
contig11320	JO002675	507	isogroup00001	sp|Q8BTM8.4|FLNA_MOUSE	Q8BTM8	3.2	-1	1	105	1340	1374	Filamin-A; Short=FLN-A; AltName: Full=Alpha-filamin; AltName: Full=Filamin-1; AltName: Full=Endothelial actin-binding protein; AltName: Full=Actin-binding protein 280; Short=ABP-280; AltName: Full=Non-muscle filamin	gi|40556380|ref|NM_199322.1|	NM_199322	0.55	-1	321	338	4274	4291	Mus musculus DOT1-like, histone H3 methyltransferase (S. cerevisiae) (Dot1l), mRNA
contig11337	JO002676	878	isogroup00001										gi|142377167|ref|NM_019475.2|	NM_019475	0.0003	1	58	85	14111	14138	Mus musculus olfactory receptor 157 (Olfr157), mRNA
contig11360	JO002677	1900	isogroup00001	sp|A7YY45.2|IMPCT_BOVIN	A7YY45	1e-142	1	2	871	4	293	Protein IMPACT; AltName: Full=Imprinted and ancient gene protein homolog	gi|118130830|ref|NM_008378.2|	NM_008378	1e-172	1	19	867	112	963	Mus musculus imprinted and ancient (Impact), mRNA
contig11362	JO002678	1964	isogroup00001	sp|Q63610.2|TPM3_RAT	Q63610	8e-07	1	622	708	149	177	Tropomyosin alpha-3 chain; AltName: Full=Tropomyosin-3; AltName: Full=Gamma-tropomyosin; AltName: Full=Tropomyosin-5	gi|40254524|ref|NM_022314.2|	NM_022314	3e-30	1	633	708	607	682	Mus musculus tropomyosin 3, gamma (Tpm3), mRNA
contig11395	JO003709	1219	isogroup00021	sp|A1Z651.1|POL_XMRV6	A1Z651	5e-24	-1	598	1209	1160	1370	Gag-Pol polyprotein; Short=Pr180gag-pol; Contains: Matrix protein p15; Short=MA; Contains: RNA-binding phosphoprotein p12; AltName: Full=pp12; Contains: Capsid protein p30; Short=CA; Contains: Nucleocapsid protein p10; Short=NC-pol; Contains: Protease p14; Short=PR; Contains: Reverse transcriptase/ribonuclease H p80; Short=RT; Contains: Integrase p46; Short=IN	gi|142377167|ref|NM_019475.2|	NM_019475	2e-05	1	586	619	64377	64410	Mus musculus olfactory receptor 157 (Olfr157), mRNA
contig11487	JO003435	920	isogroup00006	sp|Q8WXI7.2|MUC16_HUMAN	Q8WXI7	1.9	1	34	192	7648	7700	Mucin-16; Short=MUC-16; AltName: Full=Ovarian carcinoma antigen CA125; AltName: Full=Ovarian cancer-related tumor marker CA125; Short=CA-125	gi|141802849|ref|NM_010499.3|	NM_010499	0.26	1	612	630	2962	2980	Mus musculus immediate early response 2 (Ier2), mRNA
contig11493	JO003436	1266	isogroup00006	sp|Q3ZXL9.1|HIS7_DEHSC	Q3ZXL9	2.3	-1	1129	1254	18	65	Imidazoleglycerol-phosphate dehydratase; Short=IGPD	gi|119392091|ref|NM_053079.2|	NM_053079	2e-09	-1	606	655	2541	2592	Mus musculus solute carrier family 15 (oligopeptide transporter), member 1 (Slc15a1), mRNA
contig11511	JO006664	753	isogroup00154	sp|Q17784.2|TFP11_CAEEL	Q17784	0.82	1	589	750	479	529	Septin and tuftelin-interacting protein 1 homolog; Short=STIP-1	gi|149250163|ref|XM_001480983.1|	XM_001480983	0.82	1	146	163	89	106	PREDICTED: Mus musculus hypothetical protein LOC100043781 (LOC100043781), mRNA
contig11513	JO002680	2474	isogroup00001	sp|Q3UKU1.1|ELL2_MOUSE	Q3UKU1	1e-130	1	2	970	317	639	RNA polymerase II elongation factor ELL2	gi|116256446|ref|NM_138953.2|	NM_138953	0	1	484	1103	1598	2216	Mus musculus elongation factor RNA polymerase II 2 (Ell2), mRNA
contig11542	JO002682	982	isogroup00001	sp|P61561.1|ENW1_GORGO	P61561	0.15	1	202	366	361	410	ERV-W1 provirus ancestral Env polyprotein; AltName: Full=Envelope polyprotein; AltName: Full=ERVWE1 envelope protein; AltName: Full=Syncytin; AltName: Full=Syncytin-1; Contains: Surface protein; Short=SU; Contains: Transmembrane protein; Short=TM; Flags: Precursor	gi|142347379|ref|NM_145831.2|	NM_145831	0.27	1	617	639	1147	1169	Mus musculus doublesex and mab-3 related transcription factor 2 (Dmrt2), mRNA
contig11560	JO002683	643	isogroup00001	sp|P63135.1|POK12_HUMAN	P63135	5e-24	1	215	526	658	761	HERV-K_1q22 provirus ancestral Pol protein; AltName: Full=HERV-K102 Pol protein; AltName: Full=HERV-K(III) Pol protein; Includes: Reverse transcriptase; Short=RT; Includes: Ribonuclease H; Short=RNase H; Includes: Integrase; Short=IN	gi|119508423|ref|NM_029440.3|	NM_029440	0.18	1	375	393	2132	2150	Mus musculus RIKEN cDNA 4930434E21 gene (4930434E21Rik), mRNA
contig11722	JO002684	2036	isogroup00001	sp|Q69566.1|U88_HHV6U	Q69566	6	-1	729	788	276	295	Uncharacterized protein U88	gi|141802520|ref|NM_001013581.2|	NM_001013581	2e-10	-1	1015	1077	3041	3103	Mus musculus par-3 (partitioning defective 3) homolog (C. elegans) (Pard3), transcript variant 1, mRNA
contig11754	JO002685	2210	isogroup00001	sp|P61221.1|ABCE1_HUMAN	P61221	0	1	108	1904	1	599	ATP-binding cassette sub-family E member 1; AltName: Full=RNase L inhibitor; AltName: Full=Ribonuclease 4 inhibitor; Short=RNS4I; AltName: Full=2'-5'-oligoadenylate-binding protein; AltName: Full=HuHP68 sp|P61222.1|ABCE1_MOUSE ATP-binding cassette sub-family E member 1; AltName: Full=RNase L inhibitor; AltName: Full=Ribonuclease 4 inhibitor; Short=RNS4I	gi|114205430|ref|NM_015751.2|	NM_015751	0	1	45	2052	163	2168	Mus musculus ATP-binding cassette, sub-family E (OABP), member 1 (Abce1), mRNA
contig11840	JO002670	1279	isogroup00001	sp|Q62940.1|NEDD4_RAT	Q62940	0.16	-1	1	66	26	47	E3 ubiquitin-protein ligase NEDD4	gi|149260131|ref|XM_150216.6|	XM_150216	1e-10	-1	203	277	2867	2941	PREDICTED: Mus musculus RIKEN cDNA 4930422I07 gene (4930422I07Rik), mRNA
contig11907	JO003402	1746	isogroup00005	sp|Q9NZJ7.1|MTCH1_HUMAN	Q9NZJ7	8e-08	1	238	348	342	378	Mitochondrial carrier homolog 1; AltName: Full=Presenilin-associated protein	gi|118130562|ref|NM_019880.3|	NM_019880	6e-13	1	243	305	1146	1208	Mus musculus mitochondrial carrier homolog 1 (C. elegans) (Mtch1), mRNA
contig11943	JO002688	1243	isogroup00001	sp|Q6PCS4.1|RHG29_DANRE	Q6PCS4	2.9	1	248	388	708	754	Rho GTPase-activating protein 29; AltName: Full=Rho-type GTPase-activating protein 29	gi|133892866|ref|NM_021462.3|	NM_021462	0.088	1	983	1002	2041	2060	Mus musculus MAP kinase-interacting serine/threonine kinase 2 (Mknk2), mRNA
contig12016	JO002689	601	isogroup00001	sp|P06421.1|VE1_HPV33	P06421	3.4	-1	36	158	434	495	Replication protein E1; AltName: Full=ATP-dependent helicase E1	gi|142382362|ref|NM_008602.3|	NM_008602	0.0002	-1	360	383	2153	2176	Mus musculus protein inhibitor of activated STAT 2 (Pias2), mRNA
contig12104	JO002690	2287	isogroup00001	sp|P11369.2|POL2_MOUSE	P11369	4e-23	-1	2034	2276	51	132	Retrovirus-related Pol polyprotein LINE-1; AltName: Full=Long interspersed element-1; Short=L1; Includes: Reverse transcriptase; Includes: Endonuclease	gi|120586996|ref|NM_019459.2|	NM_019459	3e-24	-1	1413	1510	4105	4202	Mus musculus nephrosis 1 homolog, nephrin (human) (Nphs1), mRNA
contig12105	JO003362	645	isogroup00003	sp|A6UQL8.1|BIOD_METVS	A6UQL8	6.8	-1	201	377	134	192	Dethiobiotin synthetase; AltName: Full=Dethiobiotin synthase; AltName: Full=DTB synthetase; Short=DTBS	gi|59858576|ref|NM_183319.2|	NM_183319	3e-06	-1	9	43	1796	1830	Mus musculus X Kell blood group precursor related X linked (Xkrx), mRNA
contig12130	JO008760	1072	isogroup00303										gi|31559997|ref|NM_133227.2|	NM_133227	1.2	-1	798	815	1137	1154	Mus musculus nucleoporin 155 (Nup155), mRNA
contig12236	JO002691	833	isogroup00001	sp|P63326.1|RS10_RAT	P63326	8e-35	-1	208	681	1	165	40S ribosomal protein S10 sp|P63325.1|RS10_MOUSE 40S ribosomal protein S10	gi|149267810|ref|XM_911971.3|	XM_911971	7e-20	-1	313	656	72	427	PREDICTED: Mus musculus predicted gene, EG666274 (EG666274), mRNA
contig12253	JO002692	1599	isogroup00001	sp|P54612.2|2AAA_PIG	P54612	0	1	3	1166	202	589	Serine/threonine-protein phosphatase 2A 65 kDa regulatory subunit A alpha isoform; AltName: Full=PP2A subunit A isoform PR65-alpha; AltName: Full=PP2A subunit A isoform R1-alpha sp|Q76MZ3.3|2AAA_MOUSE Serine/threonine-protein phosphatase 2A 65 kDa regulatory subunit A alpha isoform; AltName: Full=PP2A subunit A isoform PR65-alpha; AltName: Full=PP2A subunit A isoform R1-alpha	gi|118131166|ref|NM_016891.3|	NM_016891	0	1	1	1374	654	2029	Mus musculus protein phosphatase 2 (formerly 2A), regulatory subunit A (PR 65), alpha isoform (Ppp2r1a), mRNA
contig12263	JL990657	1285	isogroup06250	sp|Q8EV81.1|TYSY_MYCPE	Q8EV81	6.9	-1	68	316	161	246	Thymidylate synthase; Short=TS; Short=TSase	gi|149249071|ref|XM_001474908.1|	XM_001474908	2e-06	-1	894	945	202	253	PREDICTED: Mus musculus hypothetical protein LOC100045536 (LOC100045536), mRNA
contig12276	JO003685	579	isogroup00019	sp|P21817.3|RYR1_HUMAN	P21817	1e-106	-1	1	579	3486	3678	Ryanodine receptor 1; Short=RYR-1; Short=RyR1; AltName: Full=Skeletal muscle-type ryanodine receptor; AltName: Full=Skeletal muscle calcium release channel	gi|145046266|ref|NM_009109.2|	NM_009109	0	-1	2	579	10595	11172	Mus musculus ryanodine receptor 1, skeletal muscle (Ryr1), mRNA
contig12308	JO002693	1209	isogroup00001	sp|P52381.1|UL33_HHV7J	P52381	2.2	1	72	275	64	133	G-protein coupled receptor homolog U12	gi|27369777|ref|NM_172555.1|	NM_172555	0.022	-1	474	494	3676	3696	Mus musculus poly(A) polymerase gamma (Papolg), mRNA
contig12325	JO002694	1638	isogroup00001										gi|71067127|ref|NM_001029836.1|	NM_001029836	0.029	-1	724	744	2380	2400	Mus musculus nephronectin (Npnt), transcript variant 2, mRNA
contig12344	JO002695	526	isogroup00001	sp|B6K052.1|GET3_SCHJY	B6K052	7.6	-1	309	383	248	272	ATPase get3; AltName: Full=Arsenite-stimulated ATPase; AltName: Full=Arsenical pump-driving ATPase; AltName: Full=Golgi to ER traffic protein 3; AltName: Full=Guided entry of tail-anchored proteins 3	gi|141801842|ref|NM_144871.3|	NM_144871	0.009	1	346	370	657	681	Mus musculus suppressor of variegation 4-20 homolog 1 (Drosophila) (Suv420h1), mRNA
contig12448	JO002698	529	isogroup00001	sp|Q6AXN0.1|F100A_RAT	Q6AXN0	0.14	1	200	376	52	112	Protein FAM100A	gi|126723477|ref|NM_175518.4|	NM_175518	6e-10	1	350	442	9168	9260	Mus musculus RIKEN cDNA D730040F13 gene (D730040F13Rik), mRNA
contig12491	JO002699	3007	isogroup00001	sp|O75376.2|NCOR1_HUMAN	O75376	0	-1	1	2016	1336	2005	Nuclear receptor corepressor 1; Short=N-CoR1; Short=N-CoR	gi|68299754|ref|NM_011308.2|	NM_011308	0	-1	886	2204	4072	5379	Mus musculus nuclear receptor co-repressor 1 (Ncor1), mRNA
contig12551	JO002700	676	isogroup00001	sp|A2A1A1.1|NCS2_COPJA	A2A1A1	4.4	1	328	462	20	71	S-norcoclaurine synthase 2; AltName: Full=Pathogenesis related protein 10A; Short=CjPR10A; Flags: Precursor	gi|114326513|ref|NM_026950.3|	NM_026950	0.003	-1	182	219	1998	2035	Mus musculus OCIA domain containing 2 (Ociad2), mRNA
contig12580	JO003938	540	isogroup00030	sp|P08151.1|GLI1_HUMAN	P08151	2.8	1	114	209	238	272	Zinc finger protein GLI1; AltName: Full=Glioma-associated oncogene; AltName: Full=Oncogene GLI	gi|84875536|ref|NM_010880.3|	NM_010880	4e-08	1	502	539	4145	4182	Mus musculus nucleolin (Ncl), mRNA
contig12724	JO016343	923	isogroup01709										gi|89199234|ref|NM_001039684.1|	NM_001039684	7e-05	-1	690	714	2122	2146	Mus musculus Meckel syndrome, type 1 (Mks1), mRNA
contig12798	JO002702	725	isogroup00001	sp|Q80T03.1|MUC6_MOUSE	Q80T03	0.34	1	85	366	2175	2271	Mucin-6; Short=MUC-6; AltName: Full=Gastric mucin-6; AltName: Full=Secreted gel-forming mucin-6; Flags: Precursor	gi|34556198|ref|NM_008367.2|	NM_008367	0.051	-1	595	614	2402	2421	Mus musculus interleukin 2 receptor, alpha chain (Il2ra), mRNA
contig12830	JO002705	1298	isogroup00001	sp|Q12800.2|TFCP2_HUMAN	Q12800	5e-08	-1	1212	1298	474	502	Alpha-globin transcription factor CP2; AltName: Full=Transcription factor LSF; AltName: Full=SAA3 enhancer factor	gi|118130825|ref|NM_033476.2|	NM_033476	5e-28	-1	50	133	3090	3172	Mus musculus transcription factor CP2 (Tcfcp2), mRNA
contig12902	JO002707	538	isogroup00001	sp|Q12608.2|STCB_EMENI	Q12608	0.05	-1	158	355	59	124	Probable sterigmatocystin biosynthesis P450 monooxygenase STCB; AltName: Full=Cytochrome P450 62	gi|141802150|ref|NM_029755.2|	NM_029755	3e-12	-1	427	479	805	857	Mus musculus nuclear domain 10 protein 52 (Ndp52), mRNA
contig12905	JO002708	541	isogroup00001										gi|94388085|ref|XM_905648.2|	XM_905648	0.58	-1	297	314	469	486	PREDICTED: Mus musculus similar to protein-tyrosine-phosphatase (LOC631286), mRNA
contig13021	JO002591	585	isogroup00001	sp|Q8NGV9.1|CSRL1_HUMAN	Q8NGV9	1.9	-1	494	556	341	361	Putative calcium-sensing receptor-like 1; AltName: Full=Vomeronasal type-2 receptor-like	gi|29789332|ref|NM_133850.1|	NM_133850	2e-22	-1	520	581	826	887	Mus musculus COMM domain containing 7 (Commd7), mRNA
contig13056	JO016444	647	isogroup01740	sp|Q9Y493.3|ZAN_HUMAN	Q9Y493	6.8	-1	330	431	762	794	Zonadhesin; Flags: Precursor	gi|94363480|ref|XM_993297.1|	XM_993297	0.045	1	416	435	201	220	PREDICTED: Mus musculus predicted gene, EG667931 (EG667931), mRNA
contig13159	JO002710	924	isogroup00001	sp|Q6ZN92.1|DUTL_HUMAN	Q6ZN92	3e-09	1	419	538	27	66	Putative deoxyuridine 5'-triphosphate nucleotidohydrolase-like protein FLJ16323; Short=dUTPase-like protein	gi|149261034|ref|XM_001478088.1|	XM_001478088	3e-75	1	419	836	2962	3380	PREDICTED: Mus musculus similar to Pro-Pol-dUTPase polyprotein; RNaseH; dUTPase; integrase; protease; reverse transcriptase (LOC100042383), mRNA
contig13198	JO015673	1346	isogroup01514										gi|110625810|ref|NM_028447.2|	NM_028447	0.0004	1	142	165	3469	3492	Mus musculus proline-rich coiled-coil 1 (Prrc1), mRNA
contig13254	JO003541	1204	isogroup00014										gi|142354931|ref|NM_027429.2|	NM_027429	2e-21	-1	1142	1201	1588	1648	Mus musculus centromere protein L (Cenpl), mRNA
contig13316	JO002712	621	isogroup00001	sp|Q9QYT7.3|PIGQ_MOUSE	Q9QYT7	4e-90	1	1	570	23	213	Phosphatidylinositol N-acetylglucosaminyltransferase subunit Q; AltName: Full=Phosphatidylinositol-glycan biosynthesis class Q protein; Short=PIG-Q; AltName: Full=N-acetylglucosamyl transferase component GPI1; AltName: Full=MGpi1p	gi|118130030|ref|NM_011822.3|	NM_011822	1e-110	1	1	621	225	848	Mus musculus phosphatidylinositol glycan anchor biosynthesis, class Q (Pigq), mRNA
contig13317	JO002713	541	isogroup00001	sp|P10258.3|GAG_MMTVB	P10258	2e-40	-1	1	444	227	386	Gag polyprotein; Contains: Matrix protein p10; Contains: Phosphorylated protein pp21; Contains: Protein p3; Contains: Protein p8; Contains: Protein n; Contains: Capsid protein p27; Contains: Nucleocapsid protein p14	gi|108796647|ref|NM_020507.3|	NM_020507	0.58	-1	62	83	3548	3569	Mus musculus transducer of ERBB2, 2 (Tob2), mRNA
contig13320	JO002541	903	isogroup00001	sp|Q9QYT7.3|PIGQ_MOUSE	Q9QYT7	1e-142	1	1	903	231	531	Phosphatidylinositol N-acetylglucosaminyltransferase subunit Q; AltName: Full=Phosphatidylinositol-glycan biosynthesis class Q protein; Short=PIG-Q; AltName: Full=N-acetylglucosamyl transferase component GPI1; AltName: Full=MGpi1p	gi|118130030|ref|NM_011822.3|	NM_011822	0	1	1	903	849	1751	Mus musculus phosphatidylinositol glycan anchor biosynthesis, class Q (Pigq), mRNA
contig13350	JL991179	1515	isogroup06620										gi|149264064|ref|XM_001472490.1|	XM_001472490	3e-20	-1	377	491	169	283	PREDICTED: Mus musculus hypothetical protein LOC100044490 (LOC100044490), mRNA
contig13355	JO002714	2107	isogroup00001	sp|P46935.3|NEDD4_MOUSE	P46935	0.0008	-1	167	292	27	68	E3 ubiquitin-protein ligase NEDD4; AltName: Full=Neural precursor cell expressed developmentally down-regulated protein 4; Short=NEDD-4	gi|118130178|ref|NM_011382.2|	NM_011382	3e-24	-1	27	96	3788	3857	Mus musculus sine oculis-related homeobox 4 homolog (Drosophila) (Six4), mRNA
contig13485	JO003999	969	isogroup00033	sp|Q96MU7.3|YTDC1_HUMAN	Q96MU7	0.003	1	1	57	654	672	YTH domain-containing protein 1; AltName: Full=Putative splicing factor YT521	gi|124430548|ref|NM_177680.3|	NM_177680	1e-128	1	175	683	2235	2754	Mus musculus RIKEN cDNA A730098D12 gene (A730098D12Rik), mRNA
contig13513	JO002715	616	isogroup00001	sp|Q8VCR2.1|DHB13_MOUSE	Q8VCR2	4e-06	1	410	511	271	304	17-beta-hydroxysteroid dehydrogenase 13; Short=17-beta-HSD 13; AltName: Full=Short-chain dehydrogenase/reductase 9; AltName: Full=Alcohol dehydrogenase PAN1B-like; Flags: Precursor	gi|46447824|ref|NM_029436.3|	NM_029436	8e-16	-1	373	491	2658	2776	Mus musculus kelch-like 24 (Drosophila) (Klhl24), mRNA
contig13825	JO018635	1913	isogroup02419	sp|Q8VCR2.1|DHB13_MOUSE	Q8VCR2	0.27	-1	811	909	271	304	17-beta-hydroxysteroid dehydrogenase 13; Short=17-beta-HSD 13; AltName: Full=Short-chain dehydrogenase/reductase 9; AltName: Full=Alcohol dehydrogenase PAN1B-like; Flags: Precursor	gi|118129885|ref|NM_026054.2|	NM_026054	4e-17	1	978	1094	5447	5564	Mus musculus RIKEN cDNA 2810474O19 gene (2810474O19Rik), mRNA
contig13943	JO002716	1951	isogroup00001	sp|Q8NAP3.2|ZBT38_HUMAN	Q8NAP3	0	-1	15	1949	2	645	Zinc finger and BTB domain-containing protein 38	gi|117938319|ref|NM_175537.3|	NM_175537	0	-1	14	1951	486	2414	Mus musculus zinc finger and BTB domain containing 38 (Zbtb38), mRNA
contig13998	JO004597	590	isogroup00059	sp|Q8C8R3.2|ANK2_MOUSE	Q8C8R3	1e-105	-1	2	589	28	223	Ankyrin-2; Short=ANK-2; AltName: Full=Brain ankyrin	gi|116256502|ref|NM_170690.2|	NM_170690	5e-11	-1	249	367	797	915	Mus musculus ankyrin 3, epithelial (Ank3), transcript variant 5, mRNA
contig14019	JO002718	4477	isogroup00001	sp|Q8N972.1|ZN709_HUMAN	Q8N972	1e-126	-1	3240	4475	249	641	Zinc finger protein 709	gi|141801937|ref|NM_177899.3|	NM_177899	0	-1	3448	4477	676	1706	Mus musculus RIKEN cDNA D330038O06 gene (D330038O06Rik), mRNA
contig14124	JO002720	1526	isogroup00001	sp|O08774.1|RGS12_RAT	O08774	0	-1	193	1455	664	1084	Regulator of G-protein signaling 12; Short=RGS12	gi|27777688|ref|NM_173402.1|	NM_173402	0	-1	4	1448	2173	3616	Mus musculus regulator of G-protein signaling 12 (Rgs12), mRNA
contig14290	JL987565	529	isogroup04644	sp|A6VIH3.1|RIFK_METM7	A6VIH3	7.7	1	421	528	73	108	Riboflavin kinase; Short=RFK; AltName: Full=CTP:riboflavin 5'-phosphotransferase; AltName: Full=CTP-dependent riboflavin kinase; AltName: Full=Flavokinase	gi|149265454|ref|XM_001476245.1|	XM_001476245	0.14	1	347	369	437	459	PREDICTED: Mus musculus hypothetical protein LOC100041364 (LOC100041364), mRNA
contig14556	JO002723	1971	isogroup00001	sp|O95249.1|GOSR1_HUMAN	O95249	1e-137	-1	1215	1964	1	250	Golgi SNAP receptor complex member 1; AltName: Full=28 kDa Golgi SNARE protein; AltName: Full=28 kDa cis-Golgi SNARE p28; Short=GOS-28	gi|118131190|ref|NM_016810.3|	NM_016810	0	-1	1212	1969	1	758	Mus musculus golgi SNAP receptor complex member 1 (Gosr1), mRNA
contig14597	JO012029	2528	isogroup00727	sp|Q5RBC8.1|CMC1_PONAB	Q5RBC8	0	1	1	1146	283	664	Calcium-binding mitochondrial carrier protein Aralar1; AltName: Full=Mitochondrial aspartate glutamate carrier 1; AltName: Full=Solute carrier family 25 member 12	gi|141802710|ref|NM_172436.3|	NM_172436	0	1	1	1587	877	2479	Mus musculus solute carrier family 25 (mitochondrial carrier, Aralar), member 12 (Slc25a12), mRNA
contig14618	JO002724	1573	isogroup00001	sp|O88450.1|DEAF1_RAT	O88450	0	1	3	1247	161	551	Deformed epidermal autoregulatory factor 1 homolog; AltName: Full=Nuclear DEAF-1-related transcriptional regulator; Short=NUDR; AltName: Full=Suppressin	gi|8393247|ref|NM_016874.1|	NM_016874	0	1	1	775	497	1271	Mus musculus deformed epidermal autoregulatory factor 1 (Drosophila) (Deaf1), mRNA
contig14662	JO012428	1044	isogroup00798	sp|Q8CBW3.3|ABI1_MOUSE	Q8CBW3	1e-162	-1	3	995	1	331	Abl interactor 1; AltName: Full=Abelson interactor 1; Short=Abi-1; AltName: Full=Spectrin SH3 domain-binding protein 1; AltName: Full=Eps8 SH3 domain-binding protein; Short=Eps8-binding protein; AltName: Full=e3B1; AltName: Full=Ablphilin-1	gi|116089340|ref|NM_001077190.1|	NM_001077190	0	-1	1	1019	152	1170	Mus musculus abl-interactor 1 (Abi1), transcript variant 1, mRNA
contig14672	JO002696	588	isogroup00001										gi|121949759|ref|NM_011605.2|	NM_011605	0.64	-1	442	459	1116	1133	Mus musculus thymopoietin (Tmpo), transcript variant 1, mRNA
contig14811	JO003669	540	isogroup00018	sp|Q9P265.3|DIP2B_HUMAN	Q9P265	5e-69	-1	3	536	35	213	Disco-interacting protein 2 homolog B; Short=DIP2 homolog B	gi|124487472|ref|NM_001081426.1|	NM_001081426	0.0006	-1	502	536	544	578	Mus musculus DIP2 disco-interacting protein 2 homolog C (Drosophila) (Dip2c), mRNA
contig14885	JO008761	602	isogroup00303	sp|Q9VVR4.3|BGBP2_DROME	Q9VVR4	1.2	1	40	189	262	311	Gram-negative bacteria-binding protein 2; Flags: Precursor	gi|149272275|ref|XR_032038.1|	XR_032038	0.65	-1	59	76	326	343	PREDICTED: Mus musculus similar to RIKEN cDNA 5730427N09 gene (LOC666180), misc RNA
contig15069	JO002726	1150	isogroup00001	sp|B0JSX3.1|GATA_MICAN	B0JSX3	1.6	1	790	1095	19	130	Glutamyl-tRNA(Gln) amidotransferase subunit A; Short=Glu-ADT subunit A	gi|61098361|ref|NM_028356.1|	NM_028356	0.32	-1	1130	1148	1148	1166	Mus musculus zinc finger and BTB domain containing 25 (Zbtb25), mRNA
contig15101	JO002686	1819	isogroup00001										gi|94390372|ref|XM_990840.1|	XM_990840	2e-15	-1	1636	1686	246	296	PREDICTED: Mus musculus RIKEN cDNA 2010001A14 gene (2010001A14Rik), mRNA
contig15117	JO002727	1204	isogroup00001	sp|P11369.2|POL2_MOUSE	P11369	7e-18	-1	37	270	1151	1229	Retrovirus-related Pol polyprotein LINE-1; AltName: Full=Long interspersed element-1; Short=L1; Includes: Reverse transcriptase; Includes: Endonuclease	gi|94397453|ref|XM_908597.2|	XM_908597	0.0003	1	51	82	2166	2197	PREDICTED: Mus musculus hypothetical LOC634003 (LOC634003), mRNA
contig15139	JO005918	896	isogroup00115										gi|133891829|ref|NM_009758.4|	NM_009758	0.001	-1	457	495	4053	4091	Mus musculus bone morphogenetic protein receptor, type 1A (Bmpr1a), mRNA
contig15185	JL990947	649	isogroup06455	sp|Q559R1.1|Y2456_DICDI	Q559R1	1.1	1	104	298	747	811	Putative uncharacterized protein DDB_G0272456	gi|142351352|ref|NM_028521.2|	NM_028521	0.71	1	302	319	677	694	Mus musculus phosphatase, orphan 2 (Phospho2), mRNA
contig15352	JO002728	620	isogroup00001	sp|O91936.3|POLG_HCVSA	O91936	6.3	1	420	596	399	462	Genome polyprotein; Contains: Core protein p21; AltName: Full=Capsid protein C; AltName: Full=p21; Contains: Core protein p19; Contains: Envelope glycoprotein E1; AltName: Full=gp32; AltName: Full=gp35; Contains: Envelope glycoprotein E2; AltName: Full=NS1; AltName: Full=gp68; AltName: Full=gp70; Contains: p7; Contains: Protease NS2-3; Short=p23; Contains: Serine protease/NTPase/helicase NS3; Alt…	gi|34808711|ref|NM_011073.2|	NM_011073	0.0002	1	22	61	1795	1834	Mus musculus perforin 1 (pore forming protein) (Prf1), mRNA
contig15408	JO002729	638	isogroup00001	sp|O43281.1|EFS_HUMAN	O43281	0.47	1	400	513	45	88	Embryonal Fyn-associated substrate; Short=hEFS; AltName: Full=Cas scaffolding protein family member 3	gi|18875389|ref|NM_133229.1|	NM_133229	3e-12	1	597	637	1040	1080	Mus musculus Down syndrome critical region homolog 6 (human) (Dscr6), mRNA
contig15455	JO003377	512	isogroup00004	sp|P04026.1|POL_IPHA	P04026	3e-31	-1	212	511	619	716	Putative Pol polyprotein; Contains: Reverse transcriptase/ribonuclease H; Short=RT; Contains: Integrase; Short=IN	gi|94363902|ref|XM_994881.1|	XM_994881	0.002	-1	265	298	2707	2740	PREDICTED: Mus musculus predicted gene, EG666784 (EG666784), mRNA
contig15509	JO003375	782	isogroup00004	sp|P11369.2|POL2_MOUSE	P11369	2e-27	1	208	483	1155	1248	Retrovirus-related Pol polyprotein LINE-1; AltName: Full=Long interspersed element-1; Short=L1; Includes: Reverse transcriptase; Includes: Endonuclease	gi|149269602|ref|XM_973616.2|	XM_973616	0.014	-1	516	560	6215	6259	PREDICTED: Mus musculus predicted gene, EG621440, transcript variant 1 (EG621440), mRNA
contig15614	JO002730	1664	isogroup00001	sp|Q8BU40.1|NAL4A_MOUSE	Q8BU40	5e-10	1	1469	1612	850	897	NACHT, LRR and PYD domains-containing protein 4A; Short=NALP-ita	gi|109809752|ref|NM_001042491.1|	NM_001042491	9e-15	-1	85	130	2524	2569	Mus musculus anaphase-promoting complex subunit 5 (Anapc5), transcript variant 2, mRNA
contig15807	JO018994	2064	isogroup02544	sp|P46448.2|FDXG_HAEIN	P46448	0.38	1	1427	1627	247	313	Formate dehydrogenase major subunit; AltName: Full=Formate dehydrogenase subunit alpha; Short=FDH subunit alpha; Flags: Precursor	gi|66392580|ref|NM_139229.3|	NM_139229	0.0006	1	1	28	3164	3191	Mus musculus component of oligomeric golgi complex 8 (Cog8), mRNA
contig15830	JO002732	1273	isogroup00001	sp|Q9WVJ0.1|KCNH3_MOUSE	Q9WVJ0	0.095	-1	748	1125	964	1077	Potassium voltage-gated channel subfamily H member 3; AltName: Full=Voltage-gated potassium channel subunit Kv12.2; AltName: Full=Ether-a-go-go-like potassium channel 2; Short=ELK channel 2; Short=mElk2	gi|61675709|ref|NM_011924.2|	NM_011924	1e-07	-1	396	449	3587	3640	Mus musculus arginine vasopressin receptor 1B (Avpr1b), mRNA
contig16043	JO003947	1424	isogroup00031	sp|Q6AX33.1|MAST3_XENLA	Q6AX33	6e-29	-1	480	680	567	633	Microtubule-associated serine/threonine-protein kinase 3	gi|112363073|ref|NM_001042743.1|	NM_001042743	7e-86	-1	500	668	2342	2510	Mus musculus microtubule associated serine/threonine kinase 2 (Mast2), transcript variant 1, mRNA
contig16193	JO003747	612	isogroup00024	sp|Q5RFU5.2|MMAC_DANRE	Q5RFU5	1.2	1	3	239	141	214	Methylmalonic aciduria and homocystinuria type C protein homolog	gi|142388164|ref|NM_177450.3|	NM_177450	0.17	-1	332	350	2650	2668	Mus musculus carnosine dipeptidase 1 (metallopeptidase M20 family) (Cndp1), mRNA
contig16279	JL989893	651	isogroup05847	sp|Q6ZSR6.3|YP007_HUMAN	Q6ZSR6	0.28	1	200	256	30	48	Putative uncharacterized protein FLJ45256	gi|21704003|ref|NM_145510.1|	NM_145510	1e-08	1	601	651	858	908	Mus musculus RAB interacting factor (Rabif), mRNA
contig16392	JO002734	536	isogroup00001	sp|Q3UTJ2.2|SRBS2_MOUSE	Q3UTJ2	2e-83	-1	8	535	389	564	Sorbin and SH3 domain-containing protein 2; AltName: Full=Arg/Abl-interacting protein 2; Short=ArgBP2	gi|124301205|ref|NM_172752.3|	NM_172752	1e-141	-1	12	536	1782	2306	Mus musculus sorbin and SH3 domain containing 2 (Sorbs2), mRNA
contig16419	JO002735	999	isogroup00001	sp|O35973.1|PER1_MOUSE	O35973	0.051	1	243	593	861	963	Period circadian protein homolog 1; Short=mPER1; AltName: Full=Circadian clock protein PERIOD 1; AltName: Full=Circadian pacemaker protein Rigui	gi|118129944|ref|NM_134115.2|	NM_134115	0.07	-1	972	991	2424	2443	Mus musculus serine/threonine kinase 38 (Stk38), mRNA
contig16421	JO003486	614	isogroup00008	sp|Q8NF91.3|SYNE1_HUMAN	Q8NF91	7e-78	1	7	612	6110	6311	Nesprin-1; AltName: Full=Nuclear envelope spectrin repeat protein 1; AltName: Full=Synaptic nuclear envelope protein 1; Short=Syne-1; AltName: Full=Myocyte nuclear envelope protein 1; Short=Myne-1; AltName: Full=Enaptin	gi|119120864|ref|NM_001079686.1|	NM_001079686	1e-140	1	20	530	1035	1545	Mus musculus synaptic nuclear envelope 1 (Syne1), transcript variant 3, mRNA
contig16437	JO002736	1509	isogroup00001	sp|P70261.1|PALD_MOUSE	P70261	1e-44	-1	1213	1506	762	859	Paladin	gi|7305364|ref|NM_013753.1|	NM_013753	4e-75	-1	1210	1508	2328	2626	Mus musculus cDNA sequence X99384 (X99384), mRNA
contig16458	JO002737	1433	isogroup00001	sp|P11369.2|POL2_MOUSE	P11369	2e-99	-1	1	738	483	731	Retrovirus-related Pol polyprotein LINE-1; AltName: Full=Long interspersed element-1; Short=L1; Includes: Reverse transcriptase; Includes: Endonuclease	gi|149261443|ref|XM_001478661.1|	XM_001478661	4e-10	-1	700	761	119	180	PREDICTED: Mus musculus similar to pORF2 (LOC100047678), mRNA
contig16542	JO002739	1628	isogroup00001	sp|Q29040.1|ESR1_PIG	Q29040	0.13	-1	586	1014	23	183	Estrogen receptor; Short=ER; AltName: Full=Estradiol receptor; AltName: Full=ER-alpha; AltName: Full=Nuclear receptor subfamily 3 group A member 1	gi|149249708|ref|XR_034875.1|	XR_034875	0.12	-1	145	164	492	511	PREDICTED: Mus musculus similar to XPMC2 prevents mitotic catastrophe 2 homolog (LOC279056), misc RNA
contig16557	JO020227	1162	isogroup03062	sp|Q7TNC4.1|LC7L2_MOUSE	Q7TNC4	0.93	1	71	358	271	358	Putative RNA-binding protein Luc7-like 2; AltName: Full=CGI-74 homolog	gi|56118255|ref|NM_178732.3|	NM_178732	8e-05	1	488	532	3711	3755	Mus musculus zinc finger protein 324 (Zfp324), mRNA
contig16714	JO002741	2498	isogroup00001	sp|Q62940.1|NEDD4_RAT	Q62940	0.005	1	1287	1397	29	65	E3 ubiquitin-protein ligase NEDD4	gi|120586996|ref|NM_019459.2|	NM_019459	3e-15	-1	1326	1412	4100	4185	Mus musculus nephrosis 1 homolog, nephrin (human) (Nphs1), mRNA
contig16755	JO002742	794	isogroup00001	sp|Q91XD6.1|VPS36_MOUSE	Q91XD6	1e-142	1	20	793	1	258	Vacuolar protein-sorting-associated protein 36; AltName: Full=ESCRT-II complex subunit VPS36	gi|30794415|ref|NM_027338.1|	NM_027338	0	1	17	496	9	488	Mus musculus vacuolar protein sorting 36 (yeast) (Vps36), mRNA
contig16761	JO018902	1828	isogroup02508										gi|149253403|ref|XM_001472991.1|	XM_001472991	9e-09	-1	496	555	1651	1710	PREDICTED: Mus musculus hypothetical protein LOC100044758 (LOC100044758), mRNA
contig16875	JO007428	1062	isogroup00196	sp|P25567.2|SRO9_YEAST	P25567	1.4	1	202	462	104	178	RNA-binding protein SRO9; AltName: Full=Suppressor of RHO3 protein 9	gi|94374240|ref|XM_919092.2|	XM_919092	2e-05	-1	94	159	1802	1867	PREDICTED: Mus musculus leucine rich repeat containing 17, transcript variant 2 (Lrrc17), mRNA
contig16996	JO003437	1665	isogroup00006	sp|O88446.1|S22A3_RAT	O88446	2e-41	-1	1394	1663	462	551	Solute carrier family 22 member 3; AltName: Full=Organic cation transporter 3	gi|133892398|ref|NM_011395.2|	NM_011395	5e-50	-1	1417	1665	1762	2010	Mus musculus solute carrier family 22 (organic cation transporter), member 3 (Slc22a3), mRNA
contig17278	JO002746	831	isogroup00001	sp|A5N643.1|COBQ_CLOK5	A5N643	6.2	-1	289	393	398	432	Cobyric acid synthase sp|B9DZL9.1|COBQ_CLOK1 Cobyric acid synthase	gi|124486834|ref|NM_001081290.1|	NM_001081290	7e-14	-1	264	358	10088	10182	Mus musculus BAT2 domain containing 1 (Bat2d), mRNA
contig17299	JO002747	503	isogroup00001	sp|P11260.2|TR22_MOUSE	P11260	2e-15	1	6	230	275	349	Putative transposase element L1Md-A101/L1Md-A102/L1Md-A2	gi|149249850|ref|XR_035668.1|	XR_035668	0.0001	1	471	502	1216	1247	PREDICTED: Mus musculus predicted gene, EG624362 (EG624362), misc RNA
contig17359	JO002748	1061	isogroup00001	sp|Q9W734.1|SMAD6_CHICK	Q9W734	0.48	-1	165	401	206	279	Mothers against decapentaplegic homolog 6; Short=Mothers against DPP homolog 6; Short=MAD homolog 6; AltName: Full=SMAD family member 6; Short=SMAD 6; Short=Smad6	gi|149264754|ref|XR_031032.1|	XR_031032	4e-25	1	925	1027	899	1001	PREDICTED: Mus musculus similar to gem (nuclear organelle) associated protein 8 (LOC100044810), misc RNA
contig17408	JO002749	1764	isogroup00001	sp|Q6FLY9.1|BST1_CANGA	Q6FLY9	2.1	1	1182	1424	921	1002	GPI inositol-deacylase	gi|115529472|ref|NM_011086.2|	NM_011086	0.49	1	636	654	1594	1612	Mus musculus phosphatidylinositol-3-phosphate/phosphatidylinositol 5-kinase, type III (Pip5k3), mRNA
contig17520	JO020195	936	isogroup03049	sp|Q8CV14.1|SPEE_OCEIH	Q8CV14	9.8	1	127	258	235	278	Probable spermidine synthase; AltName: Full=Putrescine aminopropyltransferase; Short=PAPT; AltName: Full=SPDSY	gi|149268908|ref|XR_002270.2|	XR_002270	2e-05	1	477	510	49	82	PREDICTED: Mus musculus predicted gene, EG668716 (EG668716), misc RNA
contig17540	JO002750	788	isogroup00001	sp|Q3K5E7.1|LIGB_PSEPF	Q3K5E7	3.4	1	131	361	62	136	DNA ligase B; AltName: Full=Polydeoxyribonucleotide synthase [NAD+] B	gi|21450110|ref|NM_144872.1|	NM_144872	0.86	-1	91	108	323	340	Mus musculus echinoderm microtubule associated protein like 3 (Eml3), mRNA
contig17605	JO012928	623	isogroup00889	sp|Q5QNQ9.1|CORA1_MOUSE	Q5QNQ9	0.26	-1	315	455	566	612	Collagen alpha-1(XXVII) chain; Flags: Precursor	gi|142350306|ref|NM_138748.3|	NM_138748	0.043	-1	542	561	2137	2156	Mus musculus protein phosphatase 2A, regulatory subunit B (PR 53) (Ppp2r4), mRNA
contig17826	JO011653	690	isogroup00674	sp|Q9UKM7.2|MA1B1_HUMAN	Q9UKM7	5.9	-1	454	684	63	130	Endoplasmic reticulum mannosyl-oligosaccharide 1,2-alpha-mannosidase; AltName: Full=ER alpha-1,2-mannosidase; AltName: Full=Mannosidase alpha class 1B member 1; AltName: Full=Man9GlcNAc2-specific-processing alpha-mannosidase	gi|42600570|ref|NM_203319.1|	NM_203319	1e-17	1	275	375	4039	4142	Mus musculus DEAH (Asp-Glu-Ala-His) box polypeptide 37 (Dhx37), mRNA
contig17855	JO003488	2113	isogroup00008	sp|Q8NF91.3|SYNE1_HUMAN	Q8NF91	0	-1	1	888	2852	3147	Nesprin-1; AltName: Full=Nuclear envelope spectrin repeat protein 1; AltName: Full=Synaptic nuclear envelope protein 1; Short=Syne-1; AltName: Full=Myocyte nuclear envelope protein 1; Short=Myne-1; AltName: Full=Enaptin	gi|60592757|ref|NM_010586.1|	NM_010586	3e-58	-1	1863	2109	4319	4565	Mus musculus inositol 1,4,5-triphosphate receptor 2 (Itpr2), transcript variant 2, mRNA
contig18068	JL990831	809	isogroup06373	sp|Q5BE22.1|PRP46_EMENI	Q5BE22	7.8	-1	245	340	373	404	Pre-mRNA-splicing factor prp46; AltName: Full=Pre-mRNA-processing protein 46	gi|31541805|ref|NM_172401.2|	NM_172401	2e-20	-1	13	108	1066	1163	Mus musculus RIKEN cDNA 1110057K04 gene (1110057K04Rik), mRNA
contig18376	JO007574	673	isogroup00206	sp|Q8WZ42.2|TITIN_HUMAN	Q8WZ42	5.7	-1	435	572	16203	16248	Titin; AltName: Full=Connectin; AltName: Full=Rhabdomyosarcoma antigen MU-RMS-40.14	gi|118130211|ref|NM_146198.2|	NM_146198	0.047	1	481	500	1742	1761	Mus musculus solute carrier family 5 (sodium/glucose cotransporter), member 11 (Slc5a11), mRNA
contig18412	JO002754	2047	isogroup00001										gi|149270184|ref|XM_001472384.1|	XM_001472384	1e-23	1	36	119	1925	2006	PREDICTED: Mus musculus similar to AFG3(ATPase family gene 3)-like 2 (yeast) (LOC100048880), mRNA
contig18565	JO009774	687	isogroup00419	sp|Q4UJC0.1|Y2042_RICFE	Q4UJC0	4.5	-1	527	649	131	163	Putative ankyrin repeat protein RF_p42/RF_pd42	gi|141802898|ref|NM_001033540.2|	NM_001033540	3e-09	1	567	622	2078	2133	Mus musculus predicted gene, EG330503 (EG330503), mRNA
contig18569	JO011450	555	isogroup00642	sp|Q9UBY9.1|HSPB7_HUMAN	Q9UBY9	0.019	1	2	55	51	68	Heat shock protein beta-7; Short=HspB7; AltName: Full=Cardiovascular heat shock protein; Short=cvHsp	gi|94409953|ref|XM_917729.2|	XM_917729	7e-10	1	14	50	157	193	PREDICTED: Mus musculus similar to heat shock protein family, member 7 (cardiovascular) (LOC640683), mRNA
contig18573	JO003542	720	isogroup00014	sp|Q62940.1|NEDD4_RAT	Q62940	2	1	178	237	45	64	E3 ubiquitin-protein ligase NEDD4	gi|149254424|ref|XM_001479335.1|	XM_001479335	9e-13	1	180	217	23	60	PREDICTED: Mus musculus similar to lymphocyte-specific adaptor protein Lnk (LOC100047863), mRNA
contig18599	JL990789	5867	isogroup06345	sp|Q9D517.2|PLCC_MOUSE	Q9D517	0	1	2	1126	2	376	1-acyl-sn-glycerol-3-phosphate acyltransferase gamma; AltName: Full=1-acylglycerol-3-phosphate O-acyltransferase 3; Short=1-AGP acyltransferase 3; Short=1-AGPAT 3; AltName: Full=Lysophosphatidic acid acyltransferase gamma; Short=LPAAT-gamma	gi|118131207|ref|NM_053014.3|	NM_053014	0	1	1	1527	187	1714	Mus musculus 1-acylglycerol-3-phosphate O-acyltransferase 3 (Agpat3), mRNA
contig18623	JO002755	575	isogroup00001	sp|O54835.1|SMAD9_RAT	O54835	0.84	1	13	195	174	226	Mothers against decapentaplegic homolog 9; Short=Mothers against DPP homolog 9; Short=MAD homolog 9; AltName: Full=SMAD family member 9; Short=SMAD 9; Short=Smad9; AltName: Full=Smad8	gi|79749979|ref|NM_177034.3|	NM_177034	0.16	1	99	117	6492	6510	Mus musculus amyloid beta (A4) precursor protein binding, family A, member 1 (Apba1), mRNA
contig18746	JO002756	619	isogroup00001	sp|Q5XIW8.1|SNUT1_RAT	Q5XIW8	0.43	-1	9	182	18	78	U4/U6.U5 tri-snRNP-associated protein 1; AltName: Full=Squamous cell carcinoma antigen recognized by T-cells 1; Short=SART-1; Short=rSART-1	gi|125991229|ref|NM_175424.3|	NM_175424	0.011	-1	326	346	1117	1137	Mus musculus RIKEN cDNA A030004J04 gene (A030004J04Rik), mRNA
contig18773	JO003528	1393	isogroup00013	sp|P0C207.1|REX_HTL1F	P0C207	3.4	1	698	1009	68	158	Protein Rex; AltName: Full=Rex-1; AltName: Full=p27Rex; AltName: Full=Rev homolog	gi|40254324|ref|NM_172463.3|	NM_172463	2e-09	1	1130	1174	8925	8969	Mus musculus sushi, nidogen and EGF-like domains 1 (Sned1), mRNA
contig18779	JO012099	720	isogroup00740	sp|P15877.3|DHG_ECOLI	P15877	8.3	1	95	214	641	680	Quinoprotein glucose dehydrogenase; AltName: Full=Glucose dehydrogenase [pyrroloquinoline-quinone]	gi|149268887|ref|XM_925135.3|	XM_925135	3.1	1	564	580	2603	2619	PREDICTED: Mus musculus F-box and leucine-rich repeat protein 17, transcript variant 3 (Fbxl17), mRNA
contig18810	JO013072	992	isogroup00921	sp|Q01727.1|MSHR_MOUSE	Q01727	0.25	1	275	508	190	272	Melanocyte-stimulating hormone receptor; Short=MSH-R; AltName: Full=Melanocortin receptor 1; Short=MC1-R	gi|52546701|ref|NM_001005247.1|	NM_001005247	0.001	1	843	881	4396	4434	Mus musculus Hermansky-Pudlak syndrome 5 homolog (human) (Hps5), transcript variant 1, mRNA
contig18887	JO008453	665	isogroup00273	sp|Q8BTI8.2|SRRM2_MOUSE	Q8BTI8	0.23	-1	485	655	698	754	Serine/arginine repetitive matrix protein 2	gi|117414173|ref|NM_001077499.1|	NM_001077499	2e-07	1	332	380	10774	10822	Mus musculus sodium channel, voltage-gated, type VIII, alpha (Scn8a), mRNA
contig19026	JO002758	1110	isogroup00001	sp|Q5R600.1|RRF2M_PONAB	Q5R600	1e-171	1	3	1109	304	672	Ribosome-releasing factor 2, mitochondrial; Short=RRF2mt; AltName: Full=Elongation factor G 2, mitochondrial; Short=mEF-G 2; Short=EF-G2mt; Flags: Precursor	gi|34328424|ref|NM_177266.3|	NM_177266	1e-129	1	168	820	1170	1819	Mus musculus G elongation factor, mitochondrial 2 (Gfm2), mRNA
contig19118	JO007728	1297	isogroup00217										gi|31982810|ref|NM_009826.3|	NM_009826	8e-67	1	36	476	5801	6238	Mus musculus RB1-inducible coiled-coil 1 (Rb1cc1), mRNA
contig19191	JO002762	572	isogroup00001	sp|Q5R434.1|TSR1_PONAB	Q5R434	9.1	1	193	456	624	714	Pre-rRNA-processing protein TSR1 homolog	gi|141803053|ref|NM_028042.3|	NM_028042	0.62	-1	116	137	1769	1790	Mus musculus excision repaiross-complementing rodent repair deficiency, complementation group 8 (Ercc8), mRNA
contig19289	JO003319	501	isogroup00002	sp|P31795.1|POL_MLVRK	P31795	2e-40	1	6	491	117	280	Pol polyprotein; Contains: Reverse transcriptase/ribonuclease H; Short=RT; Contains: Integrase; Short=IN	gi|149258996|ref|XM_001476722.1|	XM_001476722	0.009	1	60	156	3689	3785	PREDICTED: Mus musculus hypothetical protein LOC100041156 (LOC100041156), mRNA
contig19297	JO003489	507	isogroup00008	sp|P61898.1|NGFV_NAJAT	P61898	6.9	-1	405	461	38	56	Venom nerve growth factor; Short=v-NGF; Short=vNGF sp|P61899.1|NGFV_NAJKA Venom nerve growth factor; Short=v-NGF; Short=vNGF	gi|142349012|ref|NM_001039554.2|	NM_001039554	4e-11	1	345	395	1673	1723	Mus musculus angiopoietin-like 7 (Angptl7), mRNA
contig19505	JO002764	631	isogroup00001	sp|Q65962.1|E434_ADECC	Q65962	1.7	1	269	424	68	118	Early E4 31 kDa protein	gi|114158700|ref|NM_029278.2|	NM_029278	0.17	-1	337	363	2208	2234	Mus musculus nucleolar protein 14 (Nol14), mRNA
contig19565	JO019268	569	isogroup02661	sp|P63326.1|RS10_RAT	P63326	7e-48	1	165	383	93	165	40S ribosomal protein S10 sp|P63325.1|RS10_MOUSE 40S ribosomal protein S10	gi|141802751|ref|NM_025963.2|	NM_025963	2e-74	1	3	390	156	541	Mus musculus ribosomal protein S10 (Rps10), mRNA
contig19667	JO002765	506	isogroup00001	sp|Q5UR85.1|YR636_MIMIV	Q5UR85	1.8	1	155	343	203	261	Putative FNIP repeat-containing protein R636	gi|31981204|ref|NM_021607.2|	NM_021607	0.14	-1	309	331	1333	1355	Mus musculus nicastrin (Ncstn), mRNA
contig19734	JO002766	2087	isogroup00001	sp|Q8NHA8.1|OR1FC_HUMAN	Q8NHA8	7.3	1	633	746	301	337	Olfactory receptor 1F12; AltName: Full=Hs6M1-35P	gi|118131063|ref|NM_001034858.2|	NM_001034858	4e-08	-1	1978	2055	3857	3936	Mus musculus armadillo repeat containing 2 (Armc2), mRNA
contig19745	JO018719	1436	isogroup02444	sp|O15455.1|TLR3_HUMAN	O15455	7.9	-1	102	242	100	145	Toll-like receptor 3; AltName: CD_antigen=CD283; Flags: Precursor	gi|27754078|ref|NM_026254.2|	NM_026254	0.0004	-1	1157	1180	2345	2368	Mus musculus TBC1 domain family, member 23 (Tbc1d23), mRNA
contig19746	JL989436	571	isogroup05612	sp|Q5VV67.1|PPRC1_HUMAN	Q5VV67	3.1	1	384	509	1417	1458	Peroxisome proliferator-activated receptor gamma coactivator-related protein 1; AltName: Full=PGC-1-related coactivator; Short=PRC	gi|125991757|ref|NM_177123.3|	NM_177123	0.16	-1	87	105	2090	2108	Mus musculus RIKEN cDNA C230086A09 gene (C230086A09Rik), mRNA
contig19751	JO003363	1689	isogroup00003	sp|Q7XKF3.1|PORA_ORYSJ	Q7XKF3	4.3	1	637	819	280	337	Protochlorophyllide reductase A, chloroplastic; Short=PCR A; AltName: Full=NADPH-protochlorophyllide oxidoreductase A; Short=POR A; Flags: Precursor	gi|149262353|ref|XM_001478474.1|	XM_001478474	0.12	1	5	40	129	164	PREDICTED: Mus musculus similar to gamma-aminobutyric acid A receptor, epsilon (LOC100047596), mRNA
contig19883	JO002611	1084	isogroup00001	sp|Q8WTZ3.1|YS049_HUMAN	Q8WTZ3	1.1	1	416	538	142	189	Zinc finger protein ENSP00000375192	gi|126723320|ref|NM_183163.2|	NM_183163	1e-15	-1	105	167	1072	1134	Mus musculus rhomboid, veinlet-like 2 (Drosophila) (Rhbdl2), mRNA
contig19912	JO002767	567	isogroup00001	sp|P55066.1|NCAN_MOUSE	P55066	2.4	-1	58	360	1039	1127	Neurocan core protein; AltName: Full=Chondroitin sulfate proteoglycan 3; Flags: Precursor	gi|149256864|ref|XM_001477278.1|	XM_001477278	0.16	-1	341	359	427	445	PREDICTED: Mus musculus hypothetical LOC434130, transcript variant 1 (LOC434130), mRNA
contig20265	JO002768	1762	isogroup00001	sp|B6EIM5.1|Y2210_ALISL	B6EIM5	7.8	-1	1338	1559	34	124	UPF0061 protein VSAL_I2210	gi|94377469|ref|XM_132614.6|	XM_132614	2e-06	1	868	899	2923	2954	PREDICTED: Mus musculus RIKEN cDNA 0610030E20 gene, transcript variant 1 (0610030E20Rik), mRNA
contig20267	JL988749	623	isogroup05256	sp|P49432.2|ODPB_RAT	P49432	7e-13	1	208	321	197	234	Pyruvate dehydrogenase E1 component subunit beta, mitochondrial; Short=PDHE1-B; Flags: Precursor	gi|110227587|ref|NM_024221.3|	NM_024221	2e-32	1	206	320	647	761	Mus musculus pyruvate dehydrogenase (lipoamide) beta (Pdhb), mRNA
contig20281	JO005125	1985	isogroup00076										gi|6678490|ref|NM_009461.1|	NM_009461	0.14	1	827	846	5378	5397	Mus musculus ubiquitin protein ligase E3 component n-recognin 1 (Ubr1), mRNA
contig20323	JO002769	849	isogroup00001	sp|P11369.2|POL2_MOUSE	P11369	1e-16	-1	630	776	1232	1280	Retrovirus-related Pol polyprotein LINE-1; AltName: Full=Long interspersed element-1; Short=L1; Includes: Reverse transcriptase; Includes: Endonuclease	gi|149268853|ref|XM_001481023.1|	XM_001481023	6e-05	1	751	814	1962	2026	PREDICTED: Mus musculus hypothetical protein LOC100043770 (LOC100043770), mRNA
contig20324	JO002770	503	isogroup00001	sp|P27321.3|ICAL_RAT	P27321	3	1	30	131	566	599	Calpastatin; AltName: Full=Calpain inhibitor	gi|149253795|ref|XM_001478755.1|	XM_001478755	0.14	1	66	84	12	30	PREDICTED: Mus musculus similar to airway trypsin-like protease (LOC100047722), mRNA
contig20338	JO002771	1076	isogroup00001	sp|Q9TU53.1|CUBN_CANFA	Q9TU53	0.17	1	591	794	438	531	Cubilin; Flags: Precursor	gi|68299773|ref|NM_001025102.1|	NM_001025102	0.076	-1	82	109	3235	3262	Mus musculus RIKEN cDNA 2700007P21 gene (2700007P21Rik), transcript variant 1, mRNA
contig20346	JO002772	1233	isogroup00001	sp|P11369.2|POL2_MOUSE	P11369	3e-99	-1	1	993	712	1040	Retrovirus-related Pol polyprotein LINE-1; AltName: Full=Long interspersed element-1; Short=L1; Includes: Reverse transcriptase; Includes: Endonuclease	gi|149254918|ref|XM_001474456.1|	XM_001474456	2e-08	-1	605	735	427	557	PREDICTED: Mus musculus similar to pORF2 (LOC100045422), mRNA
contig20382	JO002773	1359	isogroup00001	sp|Q5AI71.1|ATG17_CANAL	Q5AI71	4.3	-1	557	787	343	427	Autophagy-related protein 17	gi|84875509|ref|NM_001033286.2|	NM_001033286	0.002	1	590	612	1804	1826	Mus musculus solute carrier family 30, member 10 (Slc30a10), mRNA
contig20426	JO003441	751	isogroup00006	sp|Q7U351.1|OXAA_BLOFL	Q7U351	1.1	-1	214	414	415	480	Inner membrane protein oxaA	gi|116063559|ref|NM_016782.2|	NM_016782	0.21	1	460	478	4077	4095	Mus musculus contactin associated protein-like 1 (Cntnap1), mRNA
contig20452	JL990625	1901	isogroup06227	sp|O15164.3|TIF1A_HUMAN	O15164	0	1	3	1322	611	1050	Transcription intermediary factor 1-alpha; Short=TIF1-alpha; AltName: Full=Tripartite motif-containing protein 24; AltName: Full=RING finger protein 82	gi|94420997|ref|NM_145076.3|	NM_145076	0	1	4	1318	2135	3449	Mus musculus tripartite motif protein 24 (Trim24), mRNA
contig20554	JO002774	596	isogroup00001	sp|Q9UN88.2|GBRT_HUMAN	Q9UN88	7.7	1	66	275	189	253	Gamma-aminobutyric acid receptor subunit theta; AltName: Full=GABA(A) receptor subunit theta; Flags: Precursor	gi|77404368|ref|NM_153516.2|	NM_153516	3e-06	1	147	173	3767	3793	Mus musculus BCL2-like 13 (apoptosis facilitator) (Bcl2l13), mRNA
contig20668	JO004927	532	isogroup00070	sp|P48651.1|PTSS1_HUMAN	P48651	7.8	1	427	510	398	425	Phosphatidylserine synthase 1; Short=PtdSer synthase 1; Short=PSS-1; AltName: Full=Serine-exchange enzyme I	gi|149257539|ref|XR_035179.1|	XR_035179	0.0006	1	240	262	274	296	PREDICTED: Mus musculus Riken cDNA A530021J07 gene (A530021J07Rik), misc RNA
contig20690	JO002776	3353	isogroup00001	sp|B3VKQ2.1|IREB2_PIG	B3VKQ2	0	1	686	2926	217	964	Iron-responsive element-binding protein 2; Short=IRE-BP 2	gi|142349648|ref|NM_022655.2|	NM_022655	0	1	1	3228	54	3272	Mus musculus iron responsive element binding protein 2 (Ireb2), mRNA
contig20893	JO011135	556	isogroup00588	sp|A3M9C2.2|SYGB_ACIBT	A3M9C2	0.35	-1	36	161	245	286	Glycyl-tRNA synthetase beta subunit; AltName: Full=Glycine--tRNA ligase beta subunit; Short=GlyRS	gi|111494233|ref|NM_172119.2|	NM_172119	0.6	-1	20	41	639	660	Mus musculus deiodinase, iodothyronine type III (Dio3), mRNA
contig20967	JO002778	1145	isogroup00001	sp|Q62940.1|NEDD4_RAT	Q62940	0.0005	-1	347	433	23	50	E3 ubiquitin-protein ligase NEDD4	gi|142385592|ref|NM_178071.3|	NM_178071	6e-09	1	358	433	1378	1453	Mus musculus non-metastatic cells 7, protein expressed in (Nme7), transcript variant 2, mRNA
contig21060	JO008377	766	isogroup00267	sp|P49796.2|RGS3_HUMAN	P49796	9.2	-1	147	245	817	849	Regulator of G-protein signaling 3; Short=RGS3; Short=RGP3	gi|118130686|ref|NM_008690.3|	NM_008690	1e-05	-1	646	679	1836	1869	Mus musculus nuclear factor of kappa light polypeptide gene enhancer in B-cells inhibitor, epsilon (Nfkbie), mRNA
contig21168	JO002780	568	isogroup00001	sp|Q08999.3|RBL2_HUMAN	Q08999	5.3	1	244	492	923	1011	Retinoblastoma-like protein 2; AltName: Full=Retinoblastoma-related protein 2; Short=RBR-2; AltName: Full=pRb2; AltName: Full=130 kDa retinoblastoma-associated protein; Short=p130	gi|116256508|ref|NM_009714.2|	NM_009714	2.4	1	92	121	410	441	Mus musculus asialoglycoprotein receptor 1 (Asgr1), mRNA
contig21176	JO003529	662	isogroup00013	sp|Q6ZU65.2|UBN2_HUMAN	Q6ZU65	1.9	-1	283	477	667	730	Ubinuclein-2	gi|149253151|ref|XM_001474904.1|	XM_001474904	0.0007	1	219	241	1327	1349	PREDICTED: Mus musculus hypothetical protein LOC100040558 (LOC100040558), mRNA
contig21229	JO019359	668	isogroup02703	sp|Q8NEA6.4|GLIS3_HUMAN	Q8NEA6	0.0008	-1	91	591	491	672	Zinc finger protein GLIS3; AltName: Full=GLI-similar 3; AltName: Full=Zinc finger protein 515	gi|94395324|ref|XM_889570.2|	XM_889570	0.18	-1	195	213	204	222	PREDICTED: Mus musculus RIKEN cDNA 1700013G10 gene (1700013G10Rik), mRNA
contig21280	JO002782	682	isogroup00001	sp|Q6CNY5.1|MED5_KLULA	Q6CNY5	1.2	-1	161	340	780	840	Mediator of RNA polymerase II transcription subunit 5; AltName: Full=Mediator complex subunit 5	gi|9507146|ref|NM_019423.1|	NM_019423	0.048	-1	378	397	3346	3365	Mus musculus elongation of very long chain fatty acids (FEN1/Elo2, SUR4/Elo3, yeast)-like 2 (Elovl2), mRNA
contig21374	JO002783	512	isogroup00001	sp|Q8BGK6.1|YLAT2_MOUSE	Q8BGK6	4e-85	1	2	511	5	174	Y+L amino acid transporter 2; AltName: Full=y(+)L-type amino acid transporter 2; Short=y+LAT-2; Short=Y+LAT2; AltName: Full=Solute carrier family 7 member 6	gi|118130634|ref|NM_178798.3|	NM_178798	1e-164	1	1	504	128	631	Mus musculus solute carrier family 7 (cationic amino acid transporter, y+ system), member 6 (Slc7a6), mRNA
contig21524	JO017798	652	isogroup02159	sp|P49805.3|RGS9_RAT	P49805	6.9	-1	531	608	515	551	Regulator of G-protein signaling 9; Short=RGS9	gi|118130862|ref|NM_133791.4|	NM_133791	0.71	1	245	262	805	822	Mus musculus WW, C2 and coiled-coil domain containing 2 (Wwc2), mRNA
contig21533	JO002784	578	isogroup00001	sp|P58871.2|TB182_MOUSE	P58871	8e-12	1	1	195	1648	1712	182 kDa tankyrase-1-binding protein	gi|124486922|ref|NM_001081260.1|	NM_001081260	1e-135	1	1	567	4983	5554	Mus musculus tankyrase 1 binding protein 1 (Tnks1bp1), mRNA
contig21632	JO002785	1004	isogroup00001	sp|Q0VCN6.2|CSTN3_BOVIN	Q0VCN6	8.3	1	544	681	807	856	Calsyntenin-3; AltName: Full=Alcadein-beta; Short=Alc-beta; Flags: Precursor	gi|141803008|ref|NM_026486.2|	NM_026486	2e-08	1	25	67	2314	2355	Mus musculus RIKEN cDNA 4432405B04 gene (4432405B04Rik), mRNA
contig21722	JO002786	2006	isogroup00001										gi|133892423|ref|NM_009119.2|	NM_009119	2e-06	-1	417	480	974	1037	Mus musculus Sin3-associated polypeptide 18 (Sap18), mRNA
contig21788	JO006452	594	isogroup00141	sp|P36714.1|L100_ADE12	P36714	7.6	1	74	229	640	691	Late 100 kDa protein	gi|149253403|ref|XM_001472991.1|	XM_001472991	0.0007	1	517	539	1681	1703	PREDICTED: Mus musculus hypothetical protein LOC100044758 (LOC100044758), mRNA
contig21812	JO002787	672	isogroup00001	sp|Q9DD18.2|DTD1_MOUSE	Q9DD18	2e-20	1	1	150	160	209	D-tyrosyl-tRNA(Tyr) deacylase 1	gi|133891717|ref|NM_025314.2|	NM_025314	7e-72	1	1	268	546	813	Mus musculus D-tyrosyl-tRNA deacylase 1 homolog (S. cerevisiae) (Dtd1), mRNA
contig21895	JO017121	550	isogroup01949	sp|P57510.1|YGFZ_BUCAI	P57510	0.99	-1	177	305	32	74	tRNA-modifying protein ygfZ	gi|84872141|ref|NR_002844.1|	NR_002844	2.3	-1	297	313	3305	3321	Mus musculus X (inactive)-specific transcript, antisense (Tsix) on chromosome X
contig21903	JO003509	671	isogroup00010	sp|Q811D2.2|ANR26_MOUSE	Q811D2	0.016	-1	463	630	27	82	Ankyrin repeat domain-containing protein 26	gi|149265060|ref|XM_001477203.1|	XM_001477203	1e-05	-1	506	567	142	203	PREDICTED: Mus musculus predicted gene, ENSMUSG00000058570 (ENSMUSG00000058570), mRNA
contig21930	JO002788	4434	isogroup00001	sp|Q6P3W7.1|SCYL2_HUMAN	Q6P3W7	0	-1	1902	3404	429	929	SCY1-like protein 2; AltName: Full=Coated vesicle-associated kinase of 104 kDa	gi|118130768|ref|NM_198021.2|	NM_198021	0	-1	1753	4434	530	3215	Mus musculus SCY1-like 2 (S. cerevisiae) (Scyl2), mRNA
contig21938	JO003543	2363	isogroup00014	sp|Q0AGY6.1|RL25_NITEC	Q0AGY6	6.4	-1	1274	1453	10	71	50S ribosomal protein L25; AltName: Full=General stress protein CTC	gi|85861213|ref|NM_030165.3|	NM_030165	7e-41	1	615	773	3019	3178	Mus musculus chondroitin sulfate GalNAcT-2 (Galnact2), mRNA
contig21958	JO009693	2299	isogroup00410	sp|P26553.1|VE5_HPV51	P26553	0.97	1	1708	1863	29	80	Probable protein E5	gi|149257540|ref|XR_030638.1|	XR_030638	8e-16	1	1408	1451	298	341	PREDICTED: Mus musculus similar to kappa-B motif-binding phosphoprotein - mouse (LOC666170), misc RNA
contig21981	JO003544	2154	isogroup00014	sp|P48412.1|UPF3_YEAST	P48412	7.6	-1	1949	2065	21	56	Nonsense-mediated mRNA decay protein 3; AltName: Full=Up-frameshift suppressor 3	gi|149260137|ref|XM_001473273.1|	XM_001473273	4e-05	1	14	39	4988	5013	PREDICTED: Mus musculus similar to 5, 10-methenyltetrahydrofolate synthetase (LOC100039707), mRNA
contig22039	JO019054	620	isogroup02572	sp|Q9P2E7.2|PCD10_HUMAN	Q9P2E7	1e-85	1	4	471	879	1034	Protocadherin-10; Flags: Precursor	gi|125628683|ref|NR_003292.1|	NR_003292	0.67	1	345	366	2096	2117	Mus musculus zinc finger, X-linked, duplicated A (Zxda) on chromosome X
contig22146	JO003443	595	isogroup00006	sp|P52141.1|YFJZ_ECOLI	P52141	5.9	1	295	423	23	63	Uncharacterized protein yfjZ	gi|149259066|ref|XM_001478300.1|	XM_001478300	3e-12	1	547	587	443	483	PREDICTED: Mus musculus hypothetical protein LOC100042484 (LOC100042484), mRNA
contig22276	JO002789	505	isogroup00001										gi|124358931|ref|NM_001080948.1|	NM_001080948	2.2	-1	418	434	4302	4318	Mus musculus RIKEN cDNA D330037H05 gene (D330037H05Rik), transcript variant 2, mRNA
contig22347	JO002790	607	isogroup00001	sp|P03364.2|POL_SMRVH	P03364	1e-22	1	12	518	470	634	Pol polyprotein; Contains: Reverse transcriptase/ribonuclease H; Short=RT; Contains: Integrase; Short=IN	gi|94383502|ref|XM_910971.2|	XM_910971	0.66	1	368	393	2125	2150	PREDICTED: Mus musculus predicted gene, EG244495 (EG244495), mRNA
contig22660	JO005919	757	isogroup00115	sp|Q5UP41.1|YR871_MIMIV	Q5UP41	3.1	1	375	560	169	233	Uncharacterized protein R871	gi|142362607|ref|NM_178869.3|	NM_178869	2e-13	-1	635	733	1937	2035	Mus musculus tubulin tyrosine ligase-like 1 (Ttll1), mRNA
contig22683	JO005753	1011	isogroup00106	sp|Q12FJ1.2|COQ7_POLSJ	Q12FJ1	2.9	1	458	673	119	202	2-nonaprenyl-3-methyl-6-methoxy-1,4-benzoquinol hydroxylase; AltName: Full=5-demethoxyubiquinone hydroxylase; Short=DMQ hydroxylase	gi|142362126|ref|NM_011798.3|	NM_011798	1e-06	-1	214	253	1578	1617	Mus musculus chemokine (C motif) receptor 1 (Xcr1), mRNA
contig22785	JO002791	2436	isogroup00001	sp|Q9D2G5.2|SYNJ2_MOUSE	Q9D2G5	4e-60	1	15	725	1195	1434	Synaptojanin-2; AltName: Full=Synaptic inositol-1,4,5-trisphosphate 5-phosphatase 2	gi|141802718|ref|NM_025937.3|	NM_025937	0.17	-1	1384	1403	11	30	Mus musculus RIKEN cDNA 2610020O08 gene (2610020O08Rik), mRNA
contig22804	JO003442	2588	isogroup00006	sp|Q4ULU3.1|COX2_RICFE	Q4ULU3	5.5	-1	152	232	110	136	Probable cytochrome c oxidase subunit 2; AltName: Full=Cytochrome c oxidase polypeptide II; AltName: Full=Cytochrome aa3 subunit 2	gi|86476089|ref|NM_178080.4|	NM_178080	2e-22	-1	2506	2588	3725	3807	Mus musculus phosphodiesterase 4D interacting protein (myomegalin) (Pde4dip), transcript variant 2, mRNA
contig22816	JO017610	630	isogroup02103	sp|Q9KC93.1|DAPB_BACHD	Q9KC93	8.5	1	90	161	58	81	Dihydrodipicolinate reductase; Short=DHPR	gi|86476083|ref|NM_027421.2|	NM_027421	0.68	-1	217	234	1661	1678	Mus musculus integrator complex subunit 2 (Ints2), mRNA
contig22854	JO002627	608	isogroup00001	sp|O89043.2|DPOA2_RAT	O89043	2.7	1	33	236	109	172	DNA polymerase alpha subunit B; AltName: Full=DNA polymerase alpha 70 kDa subunit; AltName: Full=DNA polymerase subunit II	gi|142350526|ref|NM_172923.2|	NM_172923	0.66	1	464	481	2344	2361	Mus musculus expressed sequence AI118078 (AI118078), mRNA
contig22927	JO002793	602	isogroup00001	sp|Q9VQS7.1|SOB_DROME	Q9VQS7	0.18	1	103	390	434	527	Protein sister of odd and bowel	gi|84490400|ref|NM_178256.3|	NM_178256	0.003	-1	145	166	4673	4694	Mus musculus RALBP1 associated Eps domain containing protein 2 (Reps2), mRNA
contig22960	JO003444	535	isogroup00006	sp|A2C7F4.1|LGT_PROM3	A2C7F4	6.1	-1	220	360	177	225	Prolipoprotein diacylglyceryl transferase	gi|29789332|ref|NM_133850.1|	NM_133850	2e-13	1	10	60	2318	2368	Mus musculus COMM domain containing 7 (Commd7), mRNA
contig22963	JO003939	1986	isogroup00030	sp|P11369.2|POL2_MOUSE	P11369	1e-10	-1	271	534	1176	1243	Retrovirus-related Pol polyprotein LINE-1; AltName: Full=Long interspersed element-1; Short=L1; Includes: Reverse transcriptase; Includes: Endonuclease	gi|87299634|ref|NM_009730.2|	NM_009730	2e-16	-1	1331	1395	4929	4993	Mus musculus attractin (Atrn), mRNA
contig23192	JO003465	1218	isogroup00007	sp|Q9UQG0.2|POK20_HUMAN	Q9UQG0	1e-71	-1	3	917	541	839	HERV-K_3q27.3 provirus ancestral Pol protein; Includes: Reverse transcriptase; Short=RT; Includes: Ribonuclease H; Short=RNase H; Includes: Integrase; Short=IN	gi|149257657|ref|XM_001478060.1|	XM_001478060	0.001	-1	560	598	1641	1679	PREDICTED: Mus musculus hypothetical protein LOC100042613 (LOC100042613), mRNA
contig23225	JO002745	1479	isogroup00001	sp|Q9WUT3.1|KS6A2_MOUSE	Q9WUT3	0	1	2	1477	34	525	Ribosomal protein S6 kinase alpha-2; Short=S6K-alpha-2; AltName: Full=90 kDa ribosomal protein S6 kinase 2; Short=p90-RSK 2; Short=p90RSK2; AltName: Full=Ribosomal S6 kinase 3; Short=RSK-3; AltName: Full=pp90RSK3; AltName: Full=Protein-tyrosine kinase Mpk-9; AltName: Full=MAP kinase-activated protein kinase 1c; Short=MAPK-activated protein kinase 1c; Short=MAPKAP kinase 1c; Short=MAPKAPK-1c	gi|68299760|ref|NM_011299.4|	NM_011299	0	1	1	1479	329	1807	Mus musculus ribosomal protein S6 kinase, polypeptide 2 (Rps6ka2), mRNA
contig23278	JO002795	597	isogroup00001										gi|149272519|ref|XM_001475551.1|	XM_001475551	0.65	1	183	200	799	816	PREDICTED: Mus musculus similar to Ser/Arg-related nuclear matrix protein (LOC100040950), mRNA
contig23342	JO002796	611	isogroup00001	sp|Q9BE45.2|IKBZ_BOVIN	Q9BE45	0.15	1	106	324	276	342	NF-kappa-B inhibitor zeta; AltName: Full=I-kappa-B-zeta; Short=IkappaBzeta; Short=IkB-zeta; AltName: Full=Molecule possessing ankyrin repeats induced by lipopolysaccharide; Short=MAIL	gi|142350679|ref|NM_001033205.2|	NM_001033205	0.17	1	4	26	331	353	Mus musculus zinc finger protein 575 (Zfp575), mRNA
contig23349	JO002797	962	isogroup00001										gi|149262425|ref|XM_001475488.1|	XM_001475488	1e-09	-1	545	581	659	695	PREDICTED: Mus musculus similar to ubiquitin A-52 residue ribosomal protein fusion product 1, transcript variant 1 (LOC629750), mRNA
contig23440	JO002798	2712	isogroup00001	sp|Q0IQU1.2|LAC22_ORYSJ	Q0IQU1	7.5	-1	2139	2264	388	426	Laccase-22; AltName: Full=Benzenediol:oxygen oxidoreductase 22; AltName: Full=Urishiol oxidase 22; AltName: Full=Diphenol oxidase 22; Flags: Precursor	gi|142348079|ref|NM_178801.3|	NM_178801	0.19	1	2124	2143	1543	1562	Mus musculus RIKEN cDNA 6030446N20 gene (6030446N20Rik), mRNA
contig23451	JO002799	636	isogroup00001	sp|P08842.2|STS_HUMAN	P08842	8.8	-1	106	192	127	159	Steryl-sulfatase; AltName: Full=Steroid sulfatase; AltName: Full=Steryl-sulfate sulfohydrolase; AltName: Full=Arylsulfatase C; Short=ASC; Flags: Precursor	gi|149266143|ref|XM_001479540.1|	XM_001479540	0.011	-1	582	606	11302	11326	PREDICTED: Mus musculus similar to Ran-binding protein 16, transcript variant 3 (LOC100048165), mRNA
contig23493	JO002801	1227	isogroup00001	sp|P00397.1|COX1_MOUSE	P00397	1e-171	1	393	905	263	433	Cytochrome c oxidase subunit 1; AltName: Full=Cytochrome c oxidase polypeptide I	gi|114326511|ref|NM_011210.2|	NM_011210	1.3	1	941	958	2429	2446	Mus musculus protein tyrosine phosphatase, receptor type, C (Ptprc), mRNA
contig23512	JO002721	1208	isogroup00001	sp|Q8BZ47.2|ZN609_MOUSE	Q8BZ47	1e-172	-1	3	806	743	1010	Zinc finger protein 609	gi|27369755|ref|NM_172536.1|	NM_172536	0	-1	1	1208	1783	2991	Mus musculus zinc finger protein 609 (Zfp609), mRNA
contig23607	JO003945	940	isogroup00031	sp|Q6P0Q8.2|MAST2_HUMAN	Q6P0Q8	1e-153	1	3	938	169	473	Microtubule-associated serine/threonine-protein kinase 2	gi|112363073|ref|NM_001042743.1|	NM_001042743	0	1	1	934	774	1707	Mus musculus microtubule associated serine/threonine kinase 2 (Mast2), transcript variant 1, mRNA
contig23710	JO002528	1266	isogroup00001	sp|Q96RU2.1|UBP28_HUMAN	Q96RU2	1e-157	-1	2	1264	659	1018	Ubiquitin carboxyl-terminal hydrolase 28; AltName: Full=Ubiquitin thioesterase 28; AltName: Full=Ubiquitin-specific-processing protease 28; AltName: Full=Deubiquitinating enzyme 28	gi|46852150|ref|NM_175482.3|	NM_175482	0	-1	1	657	2417	3073	Mus musculus ubiquitin specific peptidase 28 (Usp28), mRNA
contig23773	JO003322	1365	isogroup00002	sp|P31789.1|ENV_IPMAE	P31789	3e-50	1	3	725	346	583	Envelope glycoprotein; AltName: Full=Env polyprotein; Contains: Surface protein; Short=SU; Contains: Transmembrane protein; Short=TM; Flags: Precursor	gi|149271865|ref|XM_001479755.1|	XM_001479755	0.006	1	1000	1029	2240	2269	PREDICTED: Mus musculus hypothetical protein LOC100043316 (LOC100043316), mRNA
contig23799	JO002561	539	isogroup00001	sp|Q8BGN6.1|TMG4_MOUSE	Q8BGN6	8	-1	350	469	168	209	Transmembrane gamma-carboxyglutamic acid protein 4; AltName: Full=Proline-rich gamma-carboxyglutamic acid protein 4; Short=Proline-rich Gla protein 4; Flags: Precursor	gi|88759342|ref|NM_026331.3|	NM_026331	2.3	-1	252	272	3410	3430	Mus musculus solute carrier family 25, member 37 (Slc25a37), mRNA
contig23851	JO002803	945	isogroup00001	sp|P00789.2|CANX_CHICK	P00789	5.8	1	17	121	268	302	Calpain-1 catalytic subunit; AltName: Full=Calpain-1 large subunit; AltName: Full=Calcium-activated neutral proteinase; Short=CANP; AltName: Full=Mu/M-type	gi|118130875|ref|NM_013743.2|	NM_013743	2e-08	1	1	43	206	248	Mus musculus pyruvate dehydrogenase kinase, isoenzyme 4 (Pdk4), mRNA
contig23862	JO002804	1245	isogroup00001	sp|P46935.3|NEDD4_MOUSE	P46935	0.001	1	1	84	46	73	E3 ubiquitin-protein ligase NEDD4; AltName: Full=Neural precursor cell expressed developmentally down-regulated protein 4; Short=NEDD-4	gi|149269843|ref|XM_001479793.1|	XM_001479793	1e-22	1	4	82	659	737	PREDICTED: Mus musculus hypothetical protein LOC100043089 (LOC100043089), mRNA
contig23910	JO002805	523	isogroup00001	sp|P57721.1|PCBP3_HUMAN	P57721	3e-57	-1	38	373	1	112	Poly(rC)-binding protein 3; AltName: Full=Alpha-CP3	gi|10947013|ref|NM_021568.1|	NM_021568	0	-1	5	504	230	729	Mus musculus poly(rC) binding protein 3 (Pcbp3), mRNA
contig23928	JO002807	1554	isogroup00001	sp|O43182.3|RHG06_HUMAN	O43182	1e-180	1	113	820	360	595	Rho GTPase-activating protein 6; AltName: Full=Rho-type GTPase-activating protein 6; AltName: Full=Rho-type GTPase-activating protein RhoGAPX-1	gi|118130288|ref|NM_009707.3|	NM_009707	0	1	239	1218	2332	3310	Mus musculus Rho GTPase activating protein 6 (Arhgap6), transcript variant 1, mRNA
contig23984	JO002808	500	isogroup00001	sp|Q9JJF9.1|PSL2_MOUSE	Q9JJF9	1	-1	183	275	207	241	Signal peptide peptidase-like 2A; Short=SPP-like 2A; Short=SPPL2a; AltName: Full=Intramembrane protease 3; Short=IMP-3; AltName: Full=Presenilin-like protein 2	gi|149255629|ref|XM_001478195.1|	XM_001478195	0.54	1	275	296	478	499	PREDICTED: Mus musculus similar to UDP-glucuronate decarboxylase 1 (LOC100047461), mRNA
contig24029	JL991062	532	isogroup06537	sp|Q67FY2.1|BCL9L_MOUSE	Q67FY2	5e-63	-1	2	532	963	1139	B-cell CLL/lymphoma 9-like protein; Short=B-cell lymphoma 9-like protein; Short=BCL9-like protein; AltName: Full=BCL9-related beta-catenin-binding protein; AltName: Full=Protein BCL9-2	gi|91206399|ref|NM_030256.2|	NM_030256	0	-1	1	532	3101	3632	Mus musculus B-cell CLL/lymphoma 9-like (Bcl9l), mRNA
contig24039	JO002809	1937	isogroup00001	sp|Q9PJ29.1|PROB_CAMJE	Q9PJ29	3	1	1563	1802	151	233	Glutamate 5-kinase; AltName: Full=Gamma-glutamyl kinase; Short=GK sp|A8FJQ2.1|PROB_CAMJ8 Glutamate 5-kinase; AltName: Full=Gamma-glutamyl kinase; Short=GK	gi|94364232|ref|XM_987199.1|	XM_987199	1e-14	1	1423	1476	255	308	PREDICTED: Mus musculus hypothetical LOC676066 (LOC676066), mRNA
contig24182	JO012707	1105	isogroup00851	sp|Q68FY0.1|QCR1_RAT	Q68FY0	3e-24	-1	230	400	404	460	Cytochrome b-c1 complex subunit 1, mitochondrial; AltName: Full=Ubiquinol-cytochrome-c reductase complex core protein 1; AltName: Full=Core protein I; AltName: Full=Complex III subunit 1; Flags: Precursor	gi|46593020|ref|NM_025407.2|	NM_025407	1e-40	-1	237	397	1284	1444	Mus musculus ubiquinol-cytochrome c reductase core protein 1 (Uqcrc1), mRNA
contig24193	JO002810	1312	isogroup00001										gi|142367867|ref|NM_026562.2|	NM_026562	0.093	1	1291	1310	1661	1680	Mus musculus cyclin N-terminal domain containing 1 (Cntd1), mRNA
contig24205	JL988007	1466	isogroup04875	sp|A3QAZ2.1|TRMN6_SHELP	A3QAZ2	0.19	-1	136	339	126	188	tRNA (adenine-N(6)-)-methyltransferase; AltName: Full=tRNA m6A37 methyltransferase	gi|88853590|ref|NM_029416.2|	NM_029416	5e-13	-1	1261	1303	2136	2178	Mus musculus Kruppel-like factor 17 (Klf17), mRNA
contig24321	JO017021	760	isogroup01917	sp|A5UFQ7.1|DAPE_HAEIG	A5UFQ7	4.1	-1	265	441	230	296	Succinyl-diaminopimelate desuccinylase; Short=SDAP desuccinylase; AltName: Full=N-succinyl-LL-2,6-diaminoheptanedioate amidohydrolase	gi|31541968|ref|NM_029035.2|	NM_029035	0.003	1	569	594	2407	2432	Mus musculus splA/ryanodine receptor domain and SOCS box containing 1 (Spsb1), mRNA
contig24428	JO006325	1613	isogroup00132										gi|142370655|ref|NM_015760.3|	NM_015760	0.45	-1	750	772	2683	2705	Mus musculus NADPH oxidase 4 (Nox4), mRNA
contig24572	JL988695	769	isogroup05228	sp|A4Q9F1.1|TTLL8_MOUSE	A4Q9F1	1.4	1	466	765	6	102	Protein monoglycylase TTLL8; AltName: Full=Tubulin--tyrosine ligase-like protein 8	gi|142385741|ref|NM_007506.4|	NM_007506	4e-06	-1	338	372	10	44	Mus musculus ATP synthase, H+ transporting, mitochondrial F0 complex, subunit c (subunit 9), isoform 1 (Atp5g1), mRNA
contig24582	JO019407	536	isogroup02720	sp|Q9H0X9.1|OSBL5_HUMAN	Q9H0X9	4.6	-1	202	288	255	283	Oxysterol-binding protein-related protein 5; Short=OSBP-related protein 5; Short=ORP-5; AltName: Full=Oxysterol-binding protein homolog 1	gi|142372107|ref|NM_178614.3|	NM_178614	0.037	-1	494	513	2394	2413	Mus musculus sorting and assembly machinery component 50 homolog (S. cerevisiae) (Samm50), mRNA
contig24605	JO014960	1762	isogroup01329	sp|A6NH21.1|SERC4_HUMAN	A6NH21	3.5	-1	175	522	32	144	Serine incorporator 4	gi|9507070|ref|NM_019494.1|	NM_019494	9e-12	1	1257	1305	1262	1310	Mus musculus chemokine (C-X-C motif) ligand 11 (Cxcl11), mRNA
contig24663	JO002812	675	isogroup00001	sp|Q9ERK0.2|RIPK4_MOUSE	Q9ERK0	4.4	-1	533	658	268	313	Receptor-interacting serine/threonine-protein kinase 4; AltName: Full=Ankyrin repeat domain-containing protein 3; AltName: Full=PKC-associated protein kinase; AltName: Full=PKC-regulated protein kinase	gi|149249918|ref|XM_001479287.1|	XM_001479287	5e-08	-1	620	649	427	456	PREDICTED: Mus musculus RIKEN cDNA 2210415I11 gene (2210415I11Rik), mRNA
contig24763	JO002813	1064	isogroup00001	sp|Q9VD74.2|GR93C_DROME	Q9VD74	0.28	-1	661	783	38	82	Putative gustatory receptor 93c	gi|116174773|ref|NM_175255.3|	NM_175255	0.3	1	426	444	5870	5888	Mus musculus SEC24 related gene family, member A (S. cerevisiae) (Sec24a), mRNA
contig24810	JO002815	730	isogroup00001	sp|Q9JJG0.2|TACC2_MOUSE	Q9JJG0	8.5	1	459	560	109	142	Transforming acidic coiled-coil-containing protein 2	gi|51556210|ref|NM_001003946.1|	NM_001003946	0.2	1	233	251	1169	1187	Mus musculus amyotrophic lateral sclerosis 2 (juvenile) chromosome region, candidate 13 (human) (Als2cr13), transcript variant 2, mRNA
contig24835	JO006785	547	isogroup00164	sp|Q3ZBF0.1|NADE1_BOVIN	Q3ZBF0	4.9	1	317	478	185	238	Glutamine-dependent NAD(+) synthetase; AltName: Full=NAD(+) synthase [glutamine-hydrolyzing]; AltName: Full=NAD(+) synthetase 1	gi|142356051|ref|NM_009185.2|	NM_009185	0.59	1	384	401	523	540	Mus musculus Scl/Tal1 interrupting locus (Stil), mRNA
contig24849	JO003323	1803	isogroup00002	sp|P46935.3|NEDD4_MOUSE	P46935	0.0002	-1	1295	1435	24	70	E3 ubiquitin-protein ligase NEDD4; AltName: Full=Neural precursor cell expressed developmentally down-regulated protein 4; Short=NEDD-4	gi|56605991|ref|NM_032008.3|	NM_032008	1e-146	1	148	645	4002	4501	Mus musculus sarcolemma associated protein (Slmap), mRNA
contig24885	JO008857	654	isogroup00314	sp|Q14AT2.1|TEX11_MOUSE	Q14AT2	3.2	-1	205	306	914	947	Testis-expressed sequence 11 protein	gi|87162469|ref|NM_010476.3|	NM_010476	8e-07	-1	164	215	3251	3302	Mus musculus hydroxysteroid (17-beta) dehydrogenase 7 (Hsd17b7), mRNA
contig24920	JO002816	649	isogroup00001	sp|Q571B6.2|WHAMM_MOUSE	Q571B6	6e-30	1	8	298	697	793	WASP homolog-associated protein with actin, membranes and microtubules; AltName: Full=WAS protein homology region 2 domain-containing protein 1; Short=WH2 domain-containing protein 1	gi|52138589|ref|NM_001004185.2|	NM_001004185	5e-54	1	6	300	1952	2246	Mus musculus WAS protein homology region 2 domain containing 1 (Whdc1), mRNA
contig25017	JO002819	1218	isogroup00001	sp|P09277.1|V120_VZVD	P09277	4.9	-1	179	364	534	595	Capsid assembly protein 21	gi|149269843|ref|XM_001479793.1|	XM_001479793	9e-08	-1	1181	1218	702	739	PREDICTED: Mus musculus hypothetical protein LOC100043089 (LOC100043089), mRNA
contig25064	JO003684	654	isogroup00019	sp|P68327.1|GD_EHV1D	P68327	2.4	1	444	590	5	55	Envelope glycoprotein D; Short=gD; AltName: Full=Glycoprotein 17/18; Flags: Precursor sp|Q6DLD9.1|GD_EHV1B Envelope glycoprotein D; Short=gD; AltName: Full=Glycoprotein 17/18; Flags: Precursor	gi|94370290|ref|XM_974847.1|	XM_974847	0.0002	-1	235	262	4282	4309	PREDICTED: Mus musculus RIKEN cDNA B430201A12 gene (B430201A12Rik), mRNA
contig25140	JO002820	1057	isogroup00001	sp|Q9CWR1.1|WDR73_MOUSE	Q9CWR1	4	1	3	131	251	290	WD repeat-containing protein 73	gi|45504364|ref|NM_023699.2|	NM_023699	0.29	-1	853	871	2145	2163	Mus musculus nuclear factor of activated T-cells, cytoplasmic, calcineurin-dependent 4 (Nfatc4), mRNA
contig25206	JO005835	1371	isogroup00110	sp|Q13042.2|CDC16_HUMAN	Q13042	5e-19	-1	1137	1271	211	255	Cell division cycle protein 16 homolog; AltName: Full=CDC16 homolog; Short=CDC16Hs; AltName: Full=Anaphase-promoting complex subunit 6; Short=APC6; AltName: Full=Cyclosome subunit 6	gi|68448514|ref|NM_027276.2|	NM_027276	2e-36	-1	1137	1270	749	882	Mus musculus CDC16 cell division cycle 16 homolog (S. cerevisiae) (Cdc16), mRNA
contig25209	JO002821	1354	isogroup00001	sp|P32303.2|AGTRL_XENLA	P32303	4.3	1	1223	1348	17	56	Type-1-like angiotensin II receptor 1; AltName: Full=Angiotensin II type-1 receptor 1; Short=AT1-1	gi|31542417|ref|NM_016856.2|	NM_016856	0.006	1	499	536	2695	2732	Mus musculus cleavage and polyadenylation specific factor 2 (Cpsf2), mRNA
contig25277	JO002706	1433	isogroup00001	sp|Q9NZI7.1|UBIP1_HUMAN	Q9NZI7	1e-175	-1	712	1431	11	250	Upstream-binding protein 1; AltName: Full=Transcription factor LBP-1	gi|118130825|ref|NM_033476.2|	NM_033476	0	-1	743	1433	111	801	Mus musculus transcription factor CP2 (Tcfcp2), mRNA
contig25279	JO002824	1482	isogroup00001	sp|O54963.1|REST_RAT	O54963	7.6	-1	228	335	730	765	RE1-silencing transcription factor; AltName: Full=Neural-restrictive silencer factor	gi|139948567|ref|NM_023348.4|	NM_023348	0.007	1	597	638	1846	1887	Mus musculus synaptosomal-associated protein (Snap29), mRNA
contig25300	JO002825	1228	isogroup00001	sp|Q5RAG9.1|K6PF_PONAB	Q5RAG9	0.053	-1	278	331	606	623	6-phosphofructokinase, muscle type; AltName: Full=Phosphofructokinase 1; AltName: Full=Phosphohexokinase; AltName: Full=Phosphofructo-1-kinase isozyme A; Short=PFK-A; Short=Phosphofructokinase-M	gi|142367127|ref|NM_021514.3|	NM_021514	6e-15	-1	272	325	1864	1917	Mus musculus phosphofructokinase, muscle (Pfkm), mRNA
contig25328	JO002826	1015	isogroup00001	sp|Q2PWT8.1|AP4M1_RAT	Q2PWT8	6.5	1	223	456	330	406	AP-4 complex subunit mu-1; AltName: Full=Adapter-related protein complex 4 mu-1 subunit; AltName: Full=AP-4 adapter complex mu subunit; AltName: Full=Mu subunit of AP-4; AltName: Full=Mu4-adaptin; Short=mu4; AltName: Full=Mu-adaptin-related protein 2; Short=mu-ARP2	gi|142351456|ref|NM_026869.2|	NM_026869	2e-11	-1	11	66	2821	2876	Mus musculus pygopus 2 (Pygo2), mRNA
contig25330	JO005677	1446	isogroup00102	sp|Q8K4L3.1|SVIL_MOUSE	Q8K4L3	0	-1	1	1446	1354	1835	Supervillin; AltName: Full=Archvillin; AltName: Full=p205/p250	gi|23346600|ref|NM_153153.1|	NM_153153	0	-1	1	1446	4125	5570	Mus musculus supervillin (Svil), transcript variant 1, mRNA
contig25498	JL987650	1081	isogroup04688	sp|P53208.1|YG19_YEAST	P53208	4.1	-1	825	950	52	94	Uncharacterized abhydrolase domain-containing protein YGR015C	gi|37537561|ref|NM_028527.1|	NM_028527	5e-09	-1	31	74	3211	3254	Mus musculus RIKEN cDNA 1700047I17 gene (1700047I17Rik), mRNA
contig25551	JO006219	920	isogroup00128	sp|Q9P242.2|K1486_HUMAN	Q9P242	0.5	-1	116	358	112	193	Uncharacterized protein KIAA1486	gi|142386698|ref|NM_013529.2|	NM_013529	1	1	820	837	566	583	Mus musculus glutamine fructose-6-phosphate transaminase 2 (Gfpt2), mRNA
contig25635	JO020060	768	isogroup02997	sp|Q54Q69.1|DHKG_DICDI	Q54Q69	3.2	1	205	399	359	420	Hybrid signal transduction histidine kinase G; Includes: Histidine kinase dhkG; Includes: Probable serine/threonine-protein kinase dhkG	gi|142376353|ref|NM_153064.4|	NM_153064	9e-10	-1	1	37	1009	1045	Mus musculus NADH dehydrogenase (ubiquinone) Fe-S protein 2 (Ndufs2), mRNA
contig25737	JO002827	631	isogroup00001										gi|149266837|ref|XM_001472028.1|	XM_001472028	0.69	-1	571	588	5523	5540	PREDICTED: Mus musculus similar to Trps1 protein, transcript variant 3 (LOC100044341), mRNA
contig25749	JO002828	795	isogroup00001										gi|149263274|ref|XR_032101.1|	XR_032101	6e-14	1	318	406	705	795	PREDICTED: Mus musculus similar to Chloride intracellular channel 4 (LOC100040879), misc RNA
contig25766	JO004217	1049	isogroup00043										gi|113930674|ref|NM_025451.1|	NM_025451	1e-49	1	692	1045	1226	1592	Mus musculus calcium/calmodulin-dependent protein kinase II inhibitor 1 (Camk2n1), mRNA
contig25782	JO003326	1799	isogroup00002	sp|Q5BU09.2|EAPP_MOUSE	Q5BU09	1e-114	1	682	1158	126	281	E2F-associated phosphoprotein; Short=EAPP	gi|142363583|ref|NM_025456.3|	NM_025456	0	1	298	1159	78	925	Mus musculus E2F-associated phosphoprotein (Eapp), mRNA
contig25794	JO002829	1082	isogroup00001										gi|60593000|ref|NM_053269.2|	NM_053269	6e-21	1	348	439	3660	3751	Mus musculus Rad51 homolog c (S. cerevisiae) (Rad51c), mRNA
contig25924	JO002830	521	isogroup00001	sp|B4SG04.1|ACCA_PELPB	B4SG04	3.4	-1	290	466	211	269	Acetyl-coenzyme A carboxylase carboxyl transferase subunit alpha; Short=Acetyl-CoA carboxylase carboxyltransferase subunit alpha; Short=ACCase subunit alpha	gi|149260487|ref|XM_988422.2|	XM_988422	0.009	-1	41	61	1190	1210	PREDICTED: Mus musculus RIKEN cDNA 9530059O14 gene (9530059O14Rik), mRNA
contig26095	JO002831	793	isogroup00001										gi|141803464|ref|NM_029881.2|	NM_029881	0.22	-1	443	461	3301	3319	Mus musculus RIKEN cDNA C030003D03 gene (C030003D03Rik), mRNA
contig26134	JO004548	2609	isogroup00056	sp|Q5SSZ5.1|TENS3_MOUSE	Q5SSZ5	0	1	5	1438	962	1440	Tensin-3; AltName: Full=Tensin-like SH2 domain-containing protein 1	gi|134152675|ref|NM_001083587.1|	NM_001083587	0	1	4	1552	3201	4752	Mus musculus tensin 3 (Tns3), mRNA
contig26140	JO003403	553	isogroup00005	sp|Q811D2.2|ANR26_MOUSE	Q811D2	9e-55	-1	37	516	235	393	Ankyrin repeat domain-containing protein 26	gi|124487432|ref|NM_001081112.1|	NM_001081112	7e-47	-1	1	163	1252	1414	Mus musculus ankyrin repeat domain 26 (Ankrd26), mRNA
contig26150	JO008966	825	isogroup00326										gi|118130097|ref|NM_011643.2|	NM_011643	0.9	-1	226	243	1721	1738	Mus musculus transient receptor potential cation channel, subfamily C, member 1 (Trpc1), mRNA
contig26157	JO003406	700	isogroup00005										gi|149249620|ref|XM_001480500.1|	XM_001480500	3e-09	-1	47	90	611	654	PREDICTED: Mus musculus predicted gene, ENSMUSG00000074822 (ENSMUSG00000074822), mRNA
contig26186	JO002833	968	isogroup00001	sp|A6NJU9.3|YP038_HUMAN	A6NJU9	0.19	-1	106	279	343	404	Putative NPIP-like protein ENSP00000342480	gi|149269554|ref|XM_001475638.1|	XM_001475638	0.017	-1	283	303	2080	2100	PREDICTED: Mus musculus similar to mKIAA4005 protein (LOC100044024), mRNA
contig26209	JO003364	787	isogroup00003										gi|149269650|ref|XM_001474258.1|	XM_001474258	0.86	-1	162	183	1239	1260	PREDICTED: Mus musculus similar to gamma-aminobutyric acid A receptor, epsilon (LOC100040202), mRNA
contig26219	JO002835	564	isogroup00001										gi|87252728|ref|NM_001039515.1|	NM_001039515	0.15	-1	373	399	1129	1155	Mus musculus ADP-ribosylation factor-like 4A (Arl4a), transcript variant 2, mRNA
contig26303	JO019434	1608	isogroup02734	sp|P16884.4|NFH_RAT	P16884	2e-36	-1	1335	1598	753	846	Neurofilament heavy polypeptide; Short=NF-H; AltName: Full=Neurofilament triplet H protein; AltName: Full=200 kDa neurofilament protein	gi|149261713|ref|XM_001474024.1|	XM_001474024	1e-108	-1	505	1244	2287	2997	PREDICTED: Mus musculus similar to neurofilament protein (LOC100045304), mRNA
contig26322	JO002836	3063	isogroup00001	sp|P09671.3|SODM_MOUSE	P09671	3e-52	1	2	352	106	222	Superoxide dismutase [Mn], mitochondrial; Flags: Precursor	gi|76253932|ref|NM_013671.3|	NM_013671	1e-145	1	1	353	522	874	Mus musculus superoxide dismutase 2, mitochondrial (Sod2), mRNA
contig26374	JO003490	3642	isogroup00008	sp|Q6ZWR6.2|SYNE1_MOUSE	Q6ZWR6	0	-1	2227	3642	8329	8799	Nesprin-1; AltName: Full=Nuclear envelope spectrin repeat protein 1; AltName: Full=Synaptic nuclear envelope protein 1; Short=Syne-1; AltName: Full=Myocyte nuclear envelope protein 1; Short=Myne-1; AltName: Full=Enaptin	gi|119120864|ref|NM_001079686.1|	NM_001079686	0	-1	2217	3611	7677	9068	Mus musculus synaptic nuclear envelope 1 (Syne1), transcript variant 3, mRNA
contig26397	JO004840	867	isogroup00066	sp|P08934.1|KNG1_RAT	P08934	5.1	1	180	254	500	524	Kininogen-1; Contains: Kininogen-1 heavy chain; Contains: Bradykinin; Contains: Kininogen-1 light chain; Flags: Precursor	gi|94377546|ref|XM_919649.2|	XM_919649	4e-06	-1	641	675	1522	1556	PREDICTED: Mus musculus predicted gene, EG625167 (EG625167), mRNA
contig26417	JO003407	573	isogroup00005	sp|A4QLY2.1|NU5C_NASOF	A4QLY2	3.1	1	381	488	614	649	NAD(P)H-quinone oxidoreductase subunit 5, chloroplastic; AltName: Full=NAD(P)H dehydrogenase subunit 5; AltName: Full=NADH-plastoquinone oxidoreductase subunit 5	gi|94404739|ref|XM_984471.1|	XM_984471	4e-11	-1	515	573	5333	5391	PREDICTED: Mus musculus similar to UDP-Gal:glucosylceramide beta-1,4-galactosyltransferase (LOC675709), mRNA
contig26548	JO003995	573	isogroup00033	sp|Q96MU7.3|YTDC1_HUMAN	Q96MU7	5e-97	1	3	515	344	514	YTH domain-containing protein 1; AltName: Full=Putative splicing factor YT521	gi|124430548|ref|NM_177680.3|	NM_177680	0	1	1	573	1105	1677	Mus musculus RIKEN cDNA A730098D12 gene (A730098D12Rik), mRNA
contig26633	JO002837	564	isogroup00001	sp|Q3BQE6.1|SYD_XANC5	Q3BQE6	8.8	-1	206	289	363	390	Aspartyl-tRNA synthetase; AltName: Full=Aspartate--tRNA ligase; Short=AspRS	gi|149264712|ref|XM_001477100.1|	XM_001477100	0.039	-1	337	364	337	364	PREDICTED: Mus musculus RIKEN cDNA 4930467J12 gene (4930467J12Rik), mRNA
contig26663	JO002838	1519	isogroup00001	sp|P08548.1|LIN1_NYCCO	P08548	0.003	1	552	743	1159	1223	LINE-1 reverse transcriptase homolog	gi|141802205|ref|NM_026223.2|	NM_026223	0.42	1	298	316	1704	1722	Mus musculus GLI pathogenesis-related 1 like 2 (Glipr1l2), mRNA
contig26665	JO004069	2663	isogroup00037	sp|Q8CJ69.1|BMPER_MOUSE	Q8CJ69	5e-64	-1	2456	2653	197	262	BMP-binding endothelial regulator protein; AltName: Full=Bone morphogenetic protein-binding endothelial cell precursor-derived regulator; AltName: Full=Protein crossveinless-2; Short=mCV2; Flags: Precursor	gi|24371215|ref|NM_028472.1|	NM_028472	1e-119	-1	2215	2654	1153	1596	Mus musculus BMP-binding endothelial regulator (Bmper), mRNA
contig26783	JO002840	537	isogroup00001	sp|A2A6A1.1|GPTC8_MOUSE	A2A6A1	2.7	1	228	401	1409	1460	G patch domain-containing protein 8	gi|112421038|ref|NM_008909.2|	NM_008909	2.3	-1	495	511	6065	6081	Mus musculus periplakin (Ppl), mRNA
contig26834	JO015341	571	isogroup01426	sp|A5CW53.1|MURC_VESOH	A5CW53	4.1	-1	75	227	387	437	UDP-N-acetylmuramate--L-alanine ligase; AltName: Full=UDP-N-acetylmuramoyl-L-alanine synthetase	gi|85701495|ref|NM_001013805.1|	NM_001013805	0.16	-1	521	551	1842	1872	Mus musculus predicted gene, EG433634 (EG433634), mRNA
contig26907	JO002523	544	isogroup00001	sp|P08928.4|LAM0_DROME	P08928	0.98	-1	109	234	52	93	Lamin Dm0	gi|142359864|ref|NM_019878.3|	NM_019878	2.3	1	103	119	1892	1908	Mus musculus sulfotransferase family 1B, member 1 (Sult1b1), mRNA
contig27034	JO002842	618	isogroup00001	sp|Q6ZQ06.2|QN1_MOUSE	Q6ZQ06	9e-82	-1	2	616	1089	1290	Protein QN1 homolog	gi|149259823|ref|XM_001480975.1|	XM_001480975	2e-93	-1	2	618	3597	4204	PREDICTED: Mus musculus RIKEN cDNA 4922501C03 gene (4922501C03Rik), mRNA
contig27135	JO018806	1260	isogroup02472	sp|O60290.2|ZN862_HUMAN	O60290	1.8	-1	978	1052	834	858	Zinc finger protein 862	gi|38348451|ref|NM_198603.1|	NM_198603	1e-13	1	503	566	1456	1519	Mus musculus cDNA sequence BC060267 (BC060267), mRNA
contig27146	JO002845	1488	isogroup00001	sp|Q1E2S2.2|PAN3_COCIM	Q1E2S2	8.2	1	1034	1219	329	389	PAB-dependent poly(A)-specific ribonuclease subunit PAN3; AltName: Full=PAB1P-dependent poly(A)-nuclease	gi|124244065|ref|NM_172701.2|	NM_172701	8e-18	1	1335	1409	1805	1879	Mus musculus RIKEN cDNA 1810007P19 gene (1810007P19Rik), mRNA
contig27155	JO003327	1086	isogroup00002	sp|P31789.1|ENV_IPMAE	P31789	1e-29	-1	1	951	31	341	Envelope glycoprotein; AltName: Full=Env polyprotein; Contains: Surface protein; Short=SU; Contains: Transmembrane protein; Short=TM; Flags: Precursor	gi|149250599|ref|XM_001473248.1|	XM_001473248	0.3	-1	189	207	572	590	PREDICTED: Mus musculus similar to peptidylprolyl isomerase D (LOC621504), mRNA
contig27198	JO004218	1604	isogroup00043	sp|Q62940.1|NEDD4_RAT	Q62940	1.4	1	1435	1515	38	64	E3 ubiquitin-protein ligase NEDD4	gi|118130348|ref|NM_177171.4|	NM_177171	5e-13	1	755	801	7001	7047	Mus musculus HEAT repeat containing 5A (Heatr5a), mRNA
contig27206	JO002846	2766	isogroup00001	sp|Q6ZS17.1|FA65A_HUMAN	Q6ZS17	6.2	1	1006	1428	494	633	Protein FAM65A	gi|33942088|ref|NM_183020.1|	NM_183020	1e-11	1	1926	1998	3255	3327	Mus musculus ataxin 2-like (Atxn2l), mRNA
contig27418	JO002847	652	isogroup00001	sp|Q6CMN5.1|PAN2_KLULA	Q6CMN5	5.3	-1	17	151	406	451	PAB-dependent poly(A)-specific ribonuclease subunit PAN2; AltName: Full=PAB1P-dependent poly(A)-nuclease	gi|118131079|ref|NM_001033354.2|	NM_001033354	0.18	-1	420	438	4899	4917	Mus musculus IQ motif and Sec7 domain 3 (Iqsec3), mRNA
contig27448	JO002849	2154	isogroup00001	sp|Q9W2Q7.2|IPPK_DROME	Q9W2Q7	4.4	-1	305	418	584	621	Inositol-pentakisphosphate 2-kinase; AltName: Full=Inositol-1,3,4,5,6-pentakisphosphate 2-kinase; AltName: Full=Ins(1,3,4,5,6)P5 2-kinase; Short=InsP5 2-kinase; Short=DmIpk1	gi|141801877|ref|NM_009953.2|	NM_009953	0.039	-1	1755	1775	1755	1775	Mus musculus corticotropin releasing hormone receptor 2 (Crhr2), mRNA
contig27469	JO002851	505	isogroup00001	sp|A2R345.2|DCL21_ASPNC	A2R345	8.9	-1	54	140	452	480	Dicer-like protein 2-1; Includes: Endoribonuclease dcl2-1; Includes: ATP-dependent helicase dcl2-1	gi|124486593|ref|NM_001081007.1|	NM_001081007	2e-19	-1	449	505	1913	1969	Mus musculus zinc finger protein 382 (Zfp382), mRNA
contig27553	JO002852	1173	isogroup00001	sp|P0C995.1|MCE_ASFK5	P0C995	1.2	1	137	373	216	290	Probable mRNA-capping enzyme; AltName: Full=mRNA guanylyltransferase; AltName: Full=GTP--RNA guanylyltransferase; Short=GTase	gi|149263172|ref|XM_001479478.1|	XM_001479478	1e-16	1	270	350	3218	3298	PREDICTED: Mus musculus similar to Zinc finger and BTB domain containing 1 (LOC100048079), mRNA
contig27604	JO003610	1363	isogroup00016	sp|O97563.2|TIMP4_BOVIN	O97563	4.3	-1	203	448	38	122	Metalloproteinase inhibitor 4; AltName: Full=Tissue inhibitor of metalloproteinases 4; Short=TIMP-4; Flags: Precursor	gi|78486554|ref|NM_027373.2|	NM_027373	3e-14	1	833	877	5003	5047	Mus musculus actin filament associated protein 1 (Afap1), mRNA
contig27624	JO002853	921	isogroup00001	sp|Q5RCQ2.1|CEP68_PONAB	Q5RCQ2	1.1	1	764	838	364	388	Centrosomal protein of 68 kDa; Short=Cep68	gi|142371718|ref|NM_001010836.3|	NM_001010836	0.065	1	480	499	2717	2736	Mus musculus protein phosphatase 1, regulatory (inhibitor) subunit 13 like (Ppp1r13l), mRNA
contig27643	JO002854	539	isogroup00001	sp|Q8VCR2.1|DHB13_MOUSE	Q8VCR2	0.032	-1	63	125	284	304	17-beta-hydroxysteroid dehydrogenase 13; Short=17-beta-HSD 13; AltName: Full=Short-chain dehydrogenase/reductase 9; AltName: Full=Alcohol dehydrogenase PAN1B-like; Flags: Precursor	gi|149262003|ref|XM_001480884.1|	XM_001480884	3e-12	-1	137	213	2265	2341	PREDICTED: Mus musculus hypothetical protein LOC100043544, transcript variant 2 (LOC100043544), mRNA
contig27653	JO003408	536	isogroup00005	sp|Q96HA1.2|P121A_HUMAN	Q96HA1	0.32	1	138	341	712	777	Nuclear envelope pore membrane protein POM 121; AltName: Full=Pore membrane protein of 121 kDa; AltName: Full=Nuclear envelope pore membrane protein POM 121A; AltName: Full=Nucleoporin Nup121	gi|142376666|ref|NM_016843.3|	NM_016843	0.58	-1	51	68	273	290	Mus musculus ataxin 10 (Atxn10), mRNA
contig27654	JO003409	654	isogroup00005	sp|O95996.1|APC2_HUMAN	O95996	1.4	1	254	352	2051	2083	Adenomatous polyposis coli protein 2; AltName: Full=Adenomatous polyposis coli protein-like; Short=APC-like	gi|118130562|ref|NM_019880.3|	NM_019880	2e-25	-1	525	643	1300	1418	Mus musculus mitochondrial carrier homolog 1 (C. elegans) (Mtch1), mRNA
contig27699	JO009021	1442	isogroup00335	sp|Q8AV57.2|SDK2_CHICK	Q8AV57	0.72	-1	1040	1345	1961	2054	Protein sidekick-2; Flags: Precursor	gi|141802898|ref|NM_001033540.2|	NM_001033540	3e-17	1	348	424	2038	2115	Mus musculus predicted gene, EG330503 (EG330503), mRNA
contig27728	JO002855	666	isogroup00001	sp|Q62940.1|NEDD4_RAT	Q62940	0.002	-1	263	391	20	63	E3 ubiquitin-protein ligase NEDD4	gi|142373388|ref|NM_172934.2|	NM_172934	6e-17	-1	262	318	2746	2802	Mus musculus RIKEN cDNA 4632417D23 gene (4632417D23Rik), mRNA
contig27762	JO002856	565	isogroup00001	sp|Q86VF7.2|NRAP_HUMAN	Q86VF7	8e-60	1	206	565	1	120	Nebulin-related-anchoring protein; Short=N-RAP	gi|117606371|ref|NM_198059.2|	NM_198059	8e-96	1	202	538	155	491	Mus musculus nebulin-related anchoring protein (Nrap), transcript variant 1, mRNA
contig27775	JO002857	1083	isogroup00001	sp|A6QNX5.1|K2C78_BOVIN	A6QNX5	7.1	1	404	490	72	103	Keratin, type II cytoskeletal 78; AltName: Full=Cytokeratin-78; Short=CK-78; AltName: Full=Keratin-78; Short=K78; AltName: Full=Type-II keratin Kb40	gi|111185941|ref|NM_028802.2|	NM_028802	0.3	-1	859	877	3611	3629	Mus musculus preimplantation protein 4 (Prei4), transcript variant 2, mRNA
contig27923	JO002858	769	isogroup00001										gi|46402518|ref|NM_010193.3|	NM_010193	0.054	1	432	451	6330	6349	Mus musculus feminization 1 homolog b (C. elegans) (Fem1b), mRNA
contig28070	JO002859	846	isogroup00001	sp|Q27571.3|NOS_DROME	Q27571	0.99	-1	112	321	1185	1255	Nitric oxide synthase; AltName: Full=dNOS	gi|133893108|ref|NM_031874.4|	NM_031874	0.0002	-1	568	599	3687	3718	Mus musculus RAB3D, member RAS oncogene family (Rab3d), mRNA
contig28093	JO002860	2917	isogroup00001										gi|141801979|ref|NM_019774.3|	NM_019774	3e-19	1	2131	2196	2785	2850	Mus musculus A kinase (PRKA) anchor protein 8 (Akap8), mRNA
contig28149	JO018636	879	isogroup02419	sp|O36639.1|MOVP_CMVAS	O36639	3.1	1	574	735	61	114	Movement protein; Short=MP; AltName: Full=Protein 3A	gi|31543492|ref|NM_031257.2|	NM_031257	0.24	-1	363	381	2609	2627	Mus musculus pleckstrin homology domain-containing, family A (phosphoinositide binding specific) member 2 (Plekha2), mRNA
contig28166	JO002862	2583	isogroup00001	sp|P20929.3|NEBU_HUMAN	P20929	3e-11	-1	1993	2100	6276	6311	Nebulin	gi|149249377|ref|XM_976519.2|	XM_976519	8e-47	-1	289	384	18938	19033	PREDICTED: Mus musculus nebulin (Neb), mRNA
contig28309	JO002863	989	isogroup00001	sp|A2ASS6.1|TITIN_MOUSE	A2ASS6	6e-72	1	2	598	35015	35213	Titin; AltName: Full=Connectin	gi|77812698|ref|NM_028004.2|	NM_028004	0	1	1	608	80284	80891	Mus musculus titin (Ttn), transcript variant N2-B, mRNA
contig28326	JO002866	609	isogroup00001	sp|P11369.2|POL2_MOUSE	P11369	6e-29	1	219	446	2	78	Retrovirus-related Pol polyprotein LINE-1; AltName: Full=Long interspersed element-1; Short=L1; Includes: Reverse transcriptase; Includes: Endonuclease	gi|149249463|ref|XM_001477380.1|	XM_001477380	0.0002	1	427	450	2977	3000	PREDICTED: Mus musculus similar to ubiquitin-conjugating enzyme UbcM2 (LOC100047012), mRNA
contig28375	JO019003	3512	isogroup02549	sp|Q5R703.1|SNG1_PONAB	Q5R703	1e-34	-1	3289	3510	162	234	Synaptogyrin-1	gi|46877047|ref|NM_207708.1|	NM_207708	3e-84	-1	3280	3512	542	771	Mus musculus synaptogyrin 1 (Syngr1), transcript variant 1a, mRNA
contig28472	JO002868	2793	isogroup00001	sp|Q5R9L5.1|S20A1_PONAB	Q5R9L5	0	-1	1417	2793	221	679	Sodium-dependent phosphate transporter 1; AltName: Full=Solute carrier family 20 member 1	gi|7657578|ref|NM_015747.1|	NM_015747	0	-1	1436	2793	1136	2487	Mus musculus solute carrier family 20, member 1 (Slc20a1), mRNA
contig28513	JO002869	1726	isogroup00001	sp|Q7LDI9.3|GAK2_HUMAN	Q7LDI9	2e-11	-1	301	615	314	408	HERV-K_7p22.1 provirus ancestral Gag polyprotein; Short=Gag polyprotein; AltName: Full=HERV-K(HML-2.HOM) Gag protein; AltName: Full=HERV-K108 Gag protein; AltName: Full=HERV-K(C7) Gag protein; Contains: Matrix protein; Contains: Capsid protein; Contains: Nucleocapsid protein	gi|71061471|ref|NM_022964.3|	NM_022964	0.12	1	97	116	1063	1082	Mus musculus linker for activation of T cells family, member 2 (Lat2), transcript variant 2, mRNA
contig28606	JO002870	1061	isogroup00001	sp|Q8N141.1|ZFP82_HUMAN	Q8N141	4	1	747	869	320	360	Zinc finger protein 82 homolog; Short=Zfp-82; AltName: Full=Zinc finger protein 545	gi|142387565|ref|NM_175306.3|	NM_175306	0.0003	1	750	793	2771	2814	Mus musculus phosphatase and actin regulator 4 (Phactr4), mRNA
contig28628	JO016761	656	isogroup01837	sp|Q5F2N3.3|FUT10_DANRE	Q5F2N3	5.4	-1	56	205	140	189	Alpha-(1,3)-fucosyltransferase 10; AltName: Full=Galactoside 3-L-fucosyltransferase 10; Short=Fucosyltransferase 10; AltName: Full=Fucosyltransferase X; Short=FucT-X; Short=Fuc-TX	gi|110625716|ref|NM_027001.1|	NM_027001	0.046	1	618	637	841	860	Mus musculus RIKEN cDNA 2610034M16 gene (2610034M16Rik), mRNA
contig28751	JO002871	1768	isogroup00001										gi|149265182|ref|XR_030659.1|	XR_030659	2e-15	1	568	618	516	566	PREDICTED: Mus musculus similar to pyruvate dehydrogenase (lipoamide) beta (LOC100044400), misc RNA
contig28760	JO002872	540	isogroup00001	sp|Q06522.1|YP147_YEAST	Q06522	0.56	-1	173	289	42	80	Uncharacterized protein YPR147C	gi|149264361|ref|XM_127414.8|	XM_127414	0.58	-1	32	49	1740	1757	PREDICTED: Mus musculus RIKEN cDNA 1700001L19 gene (1700001L19Rik), mRNA
contig28764	JO002873	1276	isogroup00001	sp|Q9FH27.1|KCS20_ARATH	Q9FH27	4	1	127	258	325	366	Probable 3-ketoacyl-CoA synthase 20; Short=KCS-20; AltName: Full=Very long-chain fatty acid condensing enzyme 20; Short=VLCFA condensing enzyme 20	gi|24497430|ref|NM_170591.1|	NM_170591	1e-13	-1	1006	1125	2208	2336	Mus musculus nucleoporin like 1 (Nupl1), mRNA
contig28789	JO003547	524	isogroup00014	sp|Q54E36.1|XPO2_DICDI	Q54E36	4.5	1	266	430	201	253	Exportin-2; Short=Exp2; AltName: Full=Importin-alpha re-exporter	gi|149267035|ref|XR_032156.1|	XR_032156	0.57	1	379	396	2116	2133	PREDICTED: Mus musculus similar to ADP-ribosylation factor GTPase activating protein 3 (LOC100045474), misc RNA
contig28955	JL990973	1062	isogroup06478	sp|Q8R1U2.1|CGRE1_MOUSE	Q8R1U2	3e-38	1	2	400	147	281	Cell growth regulator with EF hand domain protein 1; AltName: Full=Cell growth regulatory gene 11 protein; AltName: Full=Hydrophobestin; Flags: Precursor	gi|149253837|ref|XM_181420.6|	XM_181420	1e-22	1	26	188	714	876	PREDICTED: Mus musculus cell growth regulator with EF hand domain 1 (Cgref1), mRNA
contig29005	JO004450	586	isogroup00050	sp|P40534.1|PRM2_YEAST	P40534	0.1	-1	202	414	122	192	Pheromone-regulated membrane protein 3	gi|142366804|ref|NM_145624.3|	NM_145624	0.16	1	264	282	3602	3620	Mus musculus zinc finger protein 709 (Zfp709), mRNA
contig29028	JO019939	1397	isogroup02950	sp|Q9YGH2.1|GTHB2_CLUPA	Q9YGH2	1.5	-1	69	230	48	94	Gonadotropin subunit beta-2; AltName: Full=Gonadotropin beta-II chain; AltName: Full=GTH-II-beta; Flags: Precursor	gi|149263682|ref|XM_001478432.1|	XM_001478432	2e-30	-1	1210	1384	1432	1607	PREDICTED: Mus musculus RIKEN cDNA 2810011L19 gene (2810011L19Rik), mRNA
contig29123	JO004475	554	isogroup00052	sp|Q12933.2|TRAF2_HUMAN	Q12933	2.3	-1	182	328	115	163	TNF receptor-associated factor 2; AltName: Full=Tumor necrosis factor type 2 receptor-associated protein 3	gi|116008459|ref|NM_007626.3|	NM_007626	0.0002	-1	21	56	3973	4008	Mus musculus chromobox homolog 5 (Drosophila HP1a) (Cbx5), transcript variant 1, mRNA
contig29163	JO019771	1183	isogroup02880	sp|Q9JUL1.1|CRCB_NEIMA	Q9JUL1	3.6	1	544	642	21	50	Protein crcB homolog	gi|141802652|ref|NM_029205.2|	NM_029205	1e-06	1	831	862	1053	1084	Mus musculus RIKEN cDNA 4930546H06 gene (4930546H06Rik), mRNA
contig29216	JL988974	688	isogroup05372	sp|Q69F95.2|C85A_PHAVU	Q69F95	7.7	-1	387	512	65	111	Cytochrome P450 85A; AltName: Full=C6-oxidase	gi|88196799|ref|NM_001039546.1|	NM_001039546	0.048	1	416	439	6689	6712	Mus musculus myosin VI (Myo6), mRNA
contig29220	JO005920	817	isogroup00115	sp|Q3ZBP1.1|KCRS_BOVIN	Q3ZBP1	6e-05	-1	754	816	98	118	Creatine kinase S-type, mitochondrial; AltName: Full=Sarcomeric mitochondrial creatine kinase; Short=S-MtCK; AltName: Full=Basic-type mitochondrial creatine kinase; Short=Mib-CK; Flags: Precursor	gi|118129846|ref|NM_009897.2|	NM_009897	1e-18	-1	754	817	500	563	Mus musculus creatine kinase, mitochondrial 1, ubiquitous (Ckmt1), mRNA
contig29242	JO002876	548	isogroup00001	sp|Q02817.2|MUC2_HUMAN	Q02817	0.12	1	190	540	1458	1551	Mucin-2; Short=MUC-2; AltName: Full=Intestinal mucin-2; Flags: Precursor	gi|142353903|ref|NM_029839.2|	NM_029839	6e-07	-1	517	548	796	827	Mus musculus TruB pseudouridine (psi) synthase homolog 1 (E. coli) (Trub1), transcript variant 2, mRNA
contig29251	JO002877	1720	isogroup00001	sp|Q99LJ1.1|FUCO_MOUSE	Q99LJ1	0	-1	647	1720	94	451	Tissue alpha-L-fucosidase; AltName: Full=Alpha-L-fucoside fucohydrolase 1; Short=Alpha-L-fucosidase 1; AltName: Full=Alpha-L-fucosidase I; Flags: Precursor	gi|141802500|ref|NM_024243.3|	NM_024243	0	-1	665	1720	327	1382	Mus musculus fucosidase, alpha-L- 1, tissue (Fuca1), mRNA
contig29295	JO003380	665	isogroup00004	sp|Q9NRQ2.2|PLS4_HUMAN	Q9NRQ2	1.5	1	72	194	184	223	Phospholipid scramblase 4; Short=PL scramblase 4; AltName: Full=Ca(2+)-dependent phospholipid scramblase 4; AltName: Full=TRA1; AltName: Full=Cell growth-inhibiting gene 43 protein	gi|118131135|ref|NM_001033420.2|	NM_001033420	0.046	1	40	59	4284	4303	Mus musculus dedicator of cyto-kinesis 1 (Dock1), mRNA
contig29304	JO015519	715	isogroup01471	sp|Q5ZJ85.1|PRPF3_CHICK	Q5ZJ85	1.7	-1	110	256	164	212	U4/U6 small nuclear ribonucleoprotein Prp3; AltName: Full=Pre-mRNA-splicing factor 3	gi|95113657|ref|NM_207650.3|	NM_207650	2e-07	-1	282	330	4276	4324	Mus musculus dystrobrevin alpha (Dtna), transcript variant 1, mRNA
contig29305	JO003381	1074	isogroup00004	sp|Q8TCF1.1|ZFAN1_HUMAN	Q8TCF1	2e-52	-1	752	1072	162	268	AN1-type zinc finger protein 1	gi|31982673|ref|NM_025512.2|	NM_025512	1e-55	-1	746	1063	498	815	Mus musculus zinc finger, AN1-type domain 1 (Zfand1), mRNA
contig29399	JO002878	629	isogroup00001										gi|149252763|ref|XM_001479865.1|	XM_001479865	0.044	-1	156	179	857	880	PREDICTED: Mus musculus hypothetical protein LOC100048166 (LOC100048166), mRNA
contig29520	JO011748	870	isogroup00687	sp|Q5R9W8.1|XPP3_PONAB	Q5R9W8	1.8	1	663	851	2	60	Probable Xaa-Pro aminopeptidase 3; Short=X-Pro aminopeptidase 3; AltName: Full=Aminopeptidase P3; Short=APP3	gi|142378527|ref|NM_178258.5|	NM_178258	2e-05	-1	662	703	990	1031	Mus musculus interleukin 22 receptor, alpha 2 (Il22ra2), mRNA
contig29539	JO002880	905	isogroup00001	sp|Q9JHN8.2|STK19_MOUSE	Q9JHN8	1e-53	1	31	351	52	158	Serine/threonine-protein kinase 19; AltName: Full=Protein RP1	gi|118130750|ref|NM_019442.3|	NM_019442	3e-93	1	31	351	181	501	Mus musculus serine/threonine kinase 19 (Stk19), mRNA
contig29587	JO003446	547	isogroup00006	sp|O94719.1|MUG4_SCHPO	O94719	0.58	1	35	172	739	784	Meiotically up-regulated gene 4 protein	gi|31543132|ref|NM_008866.2|	NM_008866	5e-17	-1	9	88	2342	2422	Mus musculus lysophospholipase 1 (Lypla1), mRNA
contig29697	JO003411	1478	isogroup00005	sp|Q811D2.2|ANR26_MOUSE	Q811D2	1e-143	1	462	1478	630	945	Ankyrin repeat domain-containing protein 26	gi|124487432|ref|NM_001081112.1|	NM_001081112	1e-144	1	624	1478	2249	3103	Mus musculus ankyrin repeat domain 26 (Ankrd26), mRNA
contig29836	JO002883	628	isogroup00001	sp|P17024.2|ZNF20_HUMAN	P17024	1e-27	-1	390	572	305	366	Zinc finger protein 20; AltName: Full=Zinc finger protein KOX13	gi|94388477|ref|XM_984400.1|	XM_984400	6e-32	-1	361	573	874	1090	PREDICTED: Mus musculus RIKEN cDNA 1700123A16 gene (1700123A16Rik), mRNA
contig29896	JO003714	556	isogroup00022										gi|142388229|ref|NM_177407.3|	NM_177407	4e-11	-1	84	118	4678	4712	Mus musculus calcium/calmodulin-dependent protein kinase II alpha (Camk2a), transcript variant 2, mRNA
contig29945	JO013689	1726	isogroup01046	sp|P16818|UL61_HCMVA	P16818	0.11	1	688	1437	81	340	Uncharacterized protein UL61	gi|61657983|ref|NM_028763.3|	NM_028763	1e-91	-1	23	352	2865	3196	Mus musculus chromobox homolog 6 (Cbx6), mRNA
contig30010	JO003737	531	isogroup00023	sp|Q96MF2.1|STAC3_HUMAN	Q96MF2	6e-14	1	226	324	112	144	SH3 and cysteine-rich domain-containing protein 3	gi|141803518|ref|NM_177707.3|	NM_177707	9e-37	1	227	324	702	799	Mus musculus SH3 and cysteine rich domain 3 (Stac3), mRNA
contig30020	JO006652	2563	isogroup00153	sp|Q01279.1|EGFR_MOUSE	Q01279	5e-76	-1	2099	2560	1057	1210	Epidermal growth factor receptor; Flags: Precursor	gi|90403617|ref|NM_207655.2|	NM_207655	1e-128	-1	2095	2558	3451	3914	Mus musculus epidermal growth factor receptor (Egfr), transcript variant 1, mRNA
contig30023	JL990915	1006	isogroup06432										gi|119120889|ref|NM_011406.2|	NM_011406	1e-136	-1	58	721	3956	4610	Mus musculus solute carrier family 8 (sodium/calcium exchanger), member 1 (Slc8a1), mRNA
contig30072	JO019729	791	isogroup02860	sp|Q99614.1|TTC1_HUMAN	Q99614	2e-93	-1	255	791	107	285	Tetratricopeptide repeat protein 1; Short=TPR repeat protein 1	gi|20452461|ref|NM_133795.1|	NM_133795	0	-1	220	791	404	975	Mus musculus tetratricopeptide repeat domain 1 (Ttc1), mRNA
contig30099	JO002549	1690	isogroup00001	sp|Q9ULT8.2|HECD1_HUMAN	Q9ULT8	0	-1	3	1688	1956	2517	E3 ubiquitin-protein ligase HECTD1; AltName: Full=HECT domain-containing protein 1; AltName: Full=E3 ligase for inhibin receptor; AltName: Full=EULIR	gi|149263080|ref|XM_915167.3|	XM_915167	0	-1	1	1690	6105	7794	PREDICTED: Mus musculus HECT domain containing 1 (Hectd1), mRNA
contig30105	JO002621	1121	isogroup00001	sp|Q0VC59.1|NMNA2_BOVIN	Q0VC59	2e-79	1	2	475	150	307	Nicotinamide mononucleotide adenylyltransferase 2; Short=NMN adenylyltransferase 2; AltName: Full=Nicotinate-nucleotide adenylyltransferase 1; Short=NaMN adenylyltransferase 1	gi|57863769|ref|NM_175460.3|	NM_175460	0	1	1	770	455	1228	Mus musculus nicotinamide nucleotide adenylyltransferase 2 (Nmnat2), mRNA
contig30123	JO011109	989	isogroup00584	sp|Q9DBR2.1|FA13C_MOUSE	Q9DBR2	4.8	1	54	362	271	360	Protein FAM13C	gi|149264372|ref|XM_001478975.1|	XM_001478975	2e-14	-1	941	985	47	91	PREDICTED: Mus musculus similar to 60S ribosomal protein L9, transcript variant 1 (LOC100042832), mRNA
contig30315	JO002888	821	isogroup00001	sp|Q8CEI1.1|BOLA3_MOUSE	Q8CEI1	9e-47	-1	438	821	2	110	BolA-like protein 3	gi|142374066|ref|NM_175277.3|	NM_175277	4e-83	-1	435	702	83	350	Mus musculus bolA-like 3 (E. coli) (Bola3), mRNA
contig30328	JO002889	773	isogroup00001	sp|P11368.1|POL_IPMA	P11368	1e-82	1	4	768	95	349	Putative Pol polyprotein; Contains: Integrase; Short=IN; Contains: Reverse transcriptase/ribonuclease H; Short=RT; Contains: Integrase; Short=IN	gi|149270340|ref|XM_001473723.1|	XM_001473723	0.003	1	77	98	839	860	PREDICTED: Mus musculus similar to pol polyprotein (LOC100039705), mRNA
contig30338	JO002526	3065	isogroup00001	sp|A2ASS6.1|TITIN_MOUSE	A2ASS6	7e-28	1	1118	1402	10507	10601	Titin; AltName: Full=Connectin	gi|77812696|ref|NM_011652.3|	NM_011652	1e-172	1	1100	1895	29051	29843	Mus musculus titin (Ttn), transcript variant N2-A, mRNA
contig30416	JO002891	953	isogroup00001	sp|Q3SX45.1|ASB2_BOVIN	Q3SX45	9e-84	-1	490	951	480	633	Ankyrin repeat and SOCS box protein 2; Short=ASB-2	gi|23956121|ref|NM_023049.1|	NM_023049	1e-137	-1	497	953	1831	2284	Mus musculus ankyrin repeat and SOCS box-containing protein 2 (Asb2), mRNA
contig30426	JO002892	1001	isogroup00001	sp|Q62940.1|NEDD4_RAT	Q62940	0.75	1	300	377	43	68	E3 ubiquitin-protein ligase NEDD4	gi|52345421|ref|NM_175372.3|	NM_175372	1e-15	1	39	89	1894	1944	Mus musculus retinol dehydrogenase 13 (all-trans and 9-cis) (Rdh13), mRNA
contig30455	JO003365	738	isogroup00003
contig30468	JO003366	730	isogroup00003										gi|59858576|ref|NM_183319.2|	NM_183319	0.003	1	171	212	1803	1844	Mus musculus X Kell blood group precursor related X linked (Xkrx), mRNA
contig30477	JO003548	2344	isogroup00014	sp|Q8CI51.3|PDLI5_MOUSE	Q8CI51	1e-37	1	2	418	99	237	PDZ and LIM domain protein 5; AltName: Full=Enigma homolog; AltName: Full=Enigma-like PDZ and LIM domains protein	gi|12083690|ref|NM_019808.1|	NM_019808	1e-159	1	1	417	369	785	Mus musculus PDZ and LIM domain 5 (Pdlim5), transcript variant 1, mRNA
contig30480	JO002893	773	isogroup00001	sp|Q811D2.2|ANR26_MOUSE	Q811D2	1e-07	-1	2	223	1	82	Ankyrin repeat domain-containing protein 26	gi|149248890|ref|XM_989243.2|	XM_989243	6e-08	-1	48	125	114	191	PREDICTED: Mus musculus predicted gene, EG635919 (EG635919), mRNA
contig30495	JO002894	3357	isogroup00001	sp|Q1IIT3.1|IF2_ACIBL	Q1IIT3	0.39	-1	2511	2705	283	347	Translation initiation factor IF-2	gi|122056488|ref|NM_001039074.2|	NM_001039074	0.0002	1	2238	2262	458	482	Mus musculus LIM domain binding 3 (Ldb3), transcript variant 5, mRNA
contig30506	JO002896	758	isogroup00001	sp|P32115.2|PAX4_MOUSE	P32115	0.82	1	265	522	261	339	Paired box protein Pax-4	gi|122056490|ref|NM_001039076.2|	NM_001039076	4e-43	1	1	132	997	1129	Mus musculus LIM domain binding 3 (Ldb3), transcript variant 7, mRNA
contig30560	JO003367	522	isogroup00003										gi|59858576|ref|NM_183319.2|	NM_183319	0.036	-1	318	353	1803	1838	Mus musculus X Kell blood group precursor related X linked (Xkrx), mRNA
contig30590	JO002898	805	isogroup00001	sp|P05305.1|EDN1_HUMAN	P05305	1.2	1	361	501	42	90	Endothelin-1; AltName: Full=Preproendothelin-1; Short=PPET1; Contains: Endothelin-1; Short=ET-1; Contains: Big endothelin-1; Flags: Precursor	gi|70794812|ref|NM_021421.3|	NM_021421	0.88	1	551	568	1909	1926	Mus musculus angel homolog 2 (Drosophila) (Angel2), mRNA
contig30622	JO002900	2848	isogroup00001	sp|Q8VCR2.1|DHB13_MOUSE	Q8VCR2	0.065	-1	2067	2141	272	296	17-beta-hydroxysteroid dehydrogenase 13; Short=17-beta-HSD 13; AltName: Full=Short-chain dehydrogenase/reductase 9; AltName: Full=Alcohol dehydrogenase PAN1B-like; Flags: Precursor	gi|46447824|ref|NM_029436.3|	NM_029436	4e-27	-1	2461	2570	2669	2779	Mus musculus kelch-like 24 (Drosophila) (Klhl24), mRNA
contig30630	JO003686	558	isogroup00019	sp|P11716.1|RYR1_RABIT	P11716	1e-75	-1	1	558	3679	3864	Ryanodine receptor 1; Short=RYR-1; Short=RyR1; AltName: Full=Skeletal muscle-type ryanodine receptor; AltName: Full=Skeletal muscle calcium release channel	gi|145046266|ref|NM_009109.2|	NM_009109	0	-1	5	558	11174	11733	Mus musculus ryanodine receptor 1, skeletal muscle (Ryr1), mRNA
contig30646	JO006326	1701	isogroup00132	sp|Q8VCR2.1|DHB13_MOUSE	Q8VCR2	6e-07	-1	1076	1183	269	304	17-beta-hydroxysteroid dehydrogenase 13; Short=17-beta-HSD 13; AltName: Full=Short-chain dehydrogenase/reductase 9; AltName: Full=Alcohol dehydrogenase PAN1B-like; Flags: Precursor	gi|149262003|ref|XM_001480884.1|	XM_001480884	6e-13	-1	1105	1179	2310	2384	PREDICTED: Mus musculus hypothetical protein LOC100043544, transcript variant 2 (LOC100043544), mRNA
contig30662	JO003687	898	isogroup00019	sp|Q5VTR2.2|BRE1A_HUMAN	Q5VTR2	0.098	1	275	478	531	598	E3 ubiquitin-protein ligase BRE1A; Short=BRE1-A; Short=hBRE1; AltName: Full=RING finger protein 20	gi|27754078|ref|NM_026254.2|	NM_026254	0.016	-1	644	664	1405	1425	Mus musculus TBC1 domain family, member 23 (Tbc1d23), mRNA
contig30675	JO002905	1320	isogroup00001	sp|Q86VF7.2|NRAP_HUMAN	Q86VF7	5e-12	1	675	899	1026	1100	Nebulin-related-anchoring protein; Short=N-RAP	gi|117606371|ref|NM_198059.2|	NM_198059	2e-21	1	684	784	3129	3229	Mus musculus nebulin-related anchoring protein (Nrap), transcript variant 1, mRNA
contig30686	JO003523	603	isogroup00012										gi|59858576|ref|NM_183319.2|	NM_183319	0.0007	1	1	43	1796	1837	Mus musculus X Kell blood group precursor related X linked (Xkrx), mRNA
contig30706	JO002841	1028	isogroup00001	sp|Q86VF7.2|NRAP_HUMAN	Q86VF7	0	-1	1	1026	615	956	Nebulin-related-anchoring protein; Short=N-RAP	gi|117606371|ref|NM_198059.2|	NM_198059	0	-1	1	1028	1885	2912	Mus musculus nebulin-related anchoring protein (Nrap), transcript variant 1, mRNA
contig30715	JO002906	902	isogroup00001	sp|P07570.1|VPRT_MPMV	P07570	1e-62	1	565	900	161	272	Protease	gi|149269606|ref|XR_030866.1|	XR_030866	0.004	1	760	797	3411	3448	PREDICTED: Mus musculus similar to gag protein (LOC100039354), misc RNA
contig30721	JO002897	1223	isogroup00001	sp|P47858.3|K6PF_RAT	P47858	1e-23	-1	301	561	387	480	6-phosphofructokinase, muscle type; AltName: Full=Phosphofructokinase 1; AltName: Full=Phosphohexokinase; AltName: Full=Phosphofructo-1-kinase isozyme A; Short=PFK-A; Short=Phosphofructokinase-M	gi|142367127|ref|NM_021514.3|	NM_021514	9e-45	-1	379	522	1240	1383	Mus musculus phosphofructokinase, muscle (Pfkm), mRNA
contig30730	JO003321	1228	isogroup00002	sp|A2BXA3.1|TRMFO_PROM5	A2BXA3	8.4	-1	543	743	3	67	Methylenetetrahydrofolate--tRNA-(uracil-5-)- methyltransferase trmFO; AltName: Full=Folate-dependent tRNA (uracil-5-)-methyltransferase; AltName: Full=Folate-dependent tRNA(M-5-U54)-methyltransferase	gi|142373832|ref|NM_025558.3|	NM_025558	0.001	-1	416	438	1132	1154	Mus musculus cytochrome b5 type B (Cyb5b), mRNA
contig30740	JO003501	599	isogroup00009	sp|P07572.1|POL_MPMV	P07572	6e-37	1	6	491	117	274	Pol polyprotein; Contains: Reverse transcriptase/ribonuclease H; Short=RT; Contains: Integrase; Short=IN	gi|142352593|ref|NM_007675.3|	NM_007675	0.16	1	456	474	1006	1024	Mus musculus CEA-related cell adhesion molecule 10 (Ceacam10), mRNA
contig30741	JO002907	568	isogroup00001	sp|P03893.1|NU2M_MOUSE	P03893	4e-49	1	5	568	25	212	NADH-ubiquinone oxidoreductase chain 2; AltName: Full=NADH dehydrogenase subunit 2	gi|94407764|ref|XM_907369.2|	XM_907369	0.61	-1	368	385	1952	1969	PREDICTED: Mus musculus predicted gene, EG245506 (EG245506), mRNA
contig30743	JO003688	1050	isogroup00019	sp|P48145.2|NPBW1_HUMAN	P48145	1.4	-1	181	579	183	324	Neuropeptides B/W receptor type 1; AltName: Full=G-protein coupled receptor 7	gi|34328371|ref|NM_153134.2|	NM_153134	8e-08	1	1002	1047	4331	4375	Mus musculus immunity-related GTPase family, Q (Irgq), mRNA
contig30769	JO002908	659	isogroup00001										gi|31982314|ref|NM_008188.2|	NM_008188	0.003	-1	633	654	1645	1666	Mus musculus THUMP domain containing 3 (Thumpd3), mRNA
contig30771	JO003689	914	isogroup00019	sp|Q00451.1|PRF1_SOLLC	Q00451	1.1	1	60	203	117	161	36.4 kDa proline-rich protein	gi|149263511|ref|XM_001474777.1|	XM_001474777	0.064	-1	228	247	242	261	PREDICTED: Mus musculus hypothetical protein LOC100040484 (LOC100040484), mRNA
contig30804	JO002717	1303	isogroup00001	sp|O91079.3|GAG_HV1YF	O91079	0.83	-1	190	384	439	509	Gag polyprotein; AltName: Full=Pr55Gag; Contains: Matrix protein p17; Short=MA; Contains: Capsid protein p24; Short=CA; Contains: Spacer peptide p2; Contains: Nucleocapsid protein p7; Short=NC; Contains: Spacer peptide p1; Contains: p6-gag	gi|117938319|ref|NM_175537.3|	NM_175537	1e-126	1	948	1303	22	385	Mus musculus zinc finger and BTB domain containing 38 (Zbtb38), mRNA
contig30807	JO009020	593	isogroup00335	sp|P29836.1|ICP0_BHV1K	P29836	4.5	-1	189	428	434	515	Trans-acting transcriptional protein ICP0; AltName: Full=P135 protein; AltName: Full=IER 2.9/ER2.6	gi|110625787|ref|NM_028006.2|	NM_028006	5e-17	1	87	171	2627	2711	Mus musculus epsilon-tubulin 1 (Tube1), mRNA
contig30821	JO002910	864	isogroup00001	sp|P07570.1|VPRT_MPMV	P07570	3e-59	-1	1	294	159	256	Protease	gi|142362165|ref|NM_130866.3|	NM_130866	0.061	1	491	514	2808	2831	Mus musculus olfactory receptor 78 (Olfr78), mRNA
contig30829	JO002912	618	isogroup00001	sp|P07570.1|VPRT_MPMV	P07570	3e-19	-1	24	374	2	116	Protease	gi|126273551|ref|NM_001081682.1|	NM_001081682	0.17	-1	217	239	3223	3245	Mus musculus guanine nucleotide binding protein (G protein), beta polypeptide 1-like (Gnb1l), transcript variant 1, mRNA
contig30874	JO008378	771	isogroup00267	sp|B4QVR7.2|SUR8_DROSI	B4QVR7	0.65	1	585	695	74	111	Leucine-rich repeat protein soc-2 homolog; AltName: Full=Protein soc-2 homolog; AltName: Full=Protein Sur-8 homolog	gi|141803416|ref|NM_153790.2|	NM_153790	0.054	1	626	645	269	288	Mus musculus scavenger receptor class F, member 2 (Scarf2), mRNA
contig30879	JO013739	1928	isogroup01055	sp|Q8VCR2.1|DHB13_MOUSE	Q8VCR2	0.6	1	4	114	268	304	17-beta-hydroxysteroid dehydrogenase 13; Short=17-beta-HSD 13; AltName: Full=Short-chain dehydrogenase/reductase 9; AltName: Full=Alcohol dehydrogenase PAN1B-like; Flags: Precursor	gi|149262139|ref|XM_001473849.1|	XM_001473849	2e-06	-1	1144	1183	3411	3450	PREDICTED: Mus musculus similar to AlkB, alkylation repair homolog 5 (E. coli) (LOC100045202), mRNA
contig30880	JO002512	1504	isogroup00001	sp|Q9LG11.2|HAC4_ARATH	Q9LG11	0.069	1	877	1008	282	336	Histone acetyltransferase HAC4	gi|95104790|ref|NM_010777.3|	NM_010777	0	1	1	1002	1008	2003	Mus musculus myelin basic protein (Mbp), transcript variant 7, mRNA
contig30882	JO002915	867	isogroup00001	sp|Q9G3M9.1|CYB_MYOAS	Q9G3M9	1e-104	-1	1	654	1	218	Cytochrome b; AltName: Full=Ubiquinol-cytochrome-c reductase complex cytochrome b subunit; AltName: Full=Cytochrome b-c1 complex subunit 3; AltName: Full=Complex III subunit 3; AltName: Full=Complex III subunit III	gi|94402658|ref|XM_001000775.1|	XM_001000775	2e-08	-1	138	204	2920	2986	PREDICTED: Mus musculus hypothetical LOC677129 (LOC677129), mRNA
contig30893	JO003698	1820	isogroup00020	sp|Q62940.1|NEDD4_RAT	Q62940	0.001	1	351	485	24	64	E3 ubiquitin-protein ligase NEDD4	gi|149262003|ref|XM_001480884.1|	XM_001480884	6e-13	-1	384	462	2301	2382	PREDICTED: Mus musculus hypothetical protein LOC100043544, transcript variant 2 (LOC100043544), mRNA
contig30944	JO002917	1323	isogroup00001	sp|P62909.1|RS3_RAT	P62909	1e-130	1	3	704	10	243	40S ribosomal protein S3 sp|P62908.1|RS3_MOUSE 40S ribosomal protein S3	gi|115270974|ref|NM_012052.2|	NM_012052	0	1	1	801	114	909	Mus musculus ribosomal protein S3 (Rps3), mRNA
contig30963	JO002709	1006	isogroup00001	sp|P20929.3|NEBU_HUMAN	P20929	7e-58	1	3	425	6529	6669	Nebulin	gi|149249377|ref|XM_976519.2|	XM_976519	1e-105	1	3	429	19605	20037	PREDICTED: Mus musculus nebulin (Neb), mRNA
contig30968	JO002919	1274	isogroup00001	sp|A1SBR9.1|UBIC_SHEAM	A1SBR9	2.3	-1	793	1110	3	96	Probable chorismate--pyruvate lyase; Short=CL; Short=CPL	gi|45580701|ref|NM_030241.2|	NM_030241	2e-12	1	139	204	2100	2165	Mus musculus SET domain containing (lysine methyltransferase) 8 (Setd8), mRNA
contig30979	JO002920	919	isogroup00001	sp|Q29214.2|RLA0_PIG	Q29214	1e-146	1	67	885	1	273	60S acidic ribosomal protein P0; AltName: Full=60S ribosomal protein L10E	gi|149259054|ref|XM_991508.2|	XM_991508	0	1	1	919	20	938	PREDICTED: Mus musculus predicted gene, EG667618 (EG667618), mRNA
contig31004	JO002921	1329	isogroup00001	sp|P21445.2|ENV_FSVSM	P21445	1e-59	1	2	637	406	619	Envelope glycoprotein; AltName: Full=Env polyprotein; Contains: Surface protein; Short=SU; AltName: Full=Glycoprotein 70; Short=gp70; Contains: Transmembrane protein; Short=TM; AltName: Full=Envelope protein p15E; Contains: R-peptide; AltName: Full=p2E; Flags: Precursor	gi|149258996|ref|XM_001476722.1|	XM_001476722	0.002	1	496	558	4921	4983	PREDICTED: Mus musculus hypothetical protein LOC100041156 (LOC100041156), mRNA
contig31011	JO002839	1447	isogroup00001	sp|Q86ZL5.1|ATG4_PODAN	Q86ZL5	2.8	-1	107	229	74	114	Probable cysteine protease ATG4; AltName: Full=Autophagy-related protein 4	gi|141801969|ref|NM_007689.3|	NM_007689	0.4	1	1134	1152	465	483	Mus musculus chondroadherin (Chad), mRNA
contig31021	JO003690	1956	isogroup00019	sp|P16960.2|RYR1_PIG	P16960	0	1	86	1954	2858	3480	Ryanodine receptor 1; Short=RYR-1; Short=RyR1; AltName: Full=Skeletal muscle-type ryanodine receptor; AltName: Full=Skeletal muscle calcium release channel	gi|145046266|ref|NM_009109.2|	NM_009109	0	1	1	1956	8622	10578	Mus musculus ryanodine receptor 1, skeletal muscle (Ryr1), mRNA
contig31031	JO002922	8991	isogroup00001	sp|P20929.3|NEBU_HUMAN	P20929	0	1	3	8990	2407	5402	Nebulin	gi|94366440|ref|XM_130232.8|	XM_130232	0	1	4332	8991	11952	16611	PREDICTED: Mus musculus nebulin (Neb), mRNA
contig31042	JO002923	3513	isogroup00001										gi|142344983|ref|NM_028608.2|	NM_028608	0.001	1	2934	2961	17	44	Mus musculus GLI pathogenesis-related 1 (glioma) (Glipr1), mRNA
contig31081	JO006324	584	isogroup00132	sp|Q8BSY0.1|ASPH_MOUSE	Q8BSY0	1e-48	-1	2	580	119	308	Aspartyl/asparaginyl beta-hydroxylase; AltName: Full=Aspartate beta-hydroxylase; Short=ASP beta-hydroxylase; AltName: Full=Peptide-aspartate beta-dioxygenase	gi|125628658|ref|NM_023066.2|	NM_023066	8e-22	-1	418	522	632	736	Mus musculus aspartate-beta-hydroxylase (Asph), transcript variant 1, mRNA
contig31089	JO003382	521	isogroup00004	sp|P04023.1|GAG_IPHA	P04023	0.001	1	405	521	254	292	Retrovirus-related Gag polyprotein; Contains: Protease	gi|13277361|ref|NM_024442.1|	NM_024442	0.14	1	313	331	1694	1712	Mus musculus cytochrome P450, family 4, subfamily f, polypeptide 16 (Cyp4f16), mRNA
contig31094	JO018734	685	isogroup02449	sp|Q3ZBG0.1|PSA7_BOVIN	Q3ZBG0	3e-16	1	146	274	74	116	Proteasome subunit alpha type-7	gi|7106388|ref|NM_011969.1|	NM_011969	7e-38	1	147	274	250	377	Mus musculus proteasome (prosome, macropain) subunit, alpha type 7 (Psma7), mRNA
contig31109	JO003681	609	isogroup00019	sp|P50993.1|AT1A2_HUMAN	P50993	1e-114	1	1	609	406	608	Sodium/potassium-transporting ATPase subunit alpha-2; Short=Na(+)/K(+) ATPase alpha-2 subunit; AltName: Full=Sodium pump subunit alpha-2; Flags: Precursor	gi|85861248|ref|NM_178405.3|	NM_178405	0	1	1	599	1388	1986	Mus musculus ATPase, Na+/K+ transporting, alpha 2 polypeptide (Atp1a2), mRNA
contig31115	JO003608	2845	isogroup00015										gi|149271095|ref|XM_001474734.1|	XM_001474734	9e-13	1	959	1005	517	563	PREDICTED: Mus musculus hypothetical protein LOC100045892 (LOC100045892), mRNA
contig31129	JO011451	567	isogroup00642	sp|Q9CKL8.1|NAPA_PASMU	Q9CKL8	1.1	-1	415	522	703	748	Periplasmic nitrate reductase; Flags: Precursor	gi|94409953|ref|XM_917729.2|	XM_917729	0.0002	1	214	253	378	417	PREDICTED: Mus musculus similar to heat shock protein family, member 7 (cardiovascular) (LOC640683), mRNA
contig31140	JO015617	521	isogroup01498	sp|P53856.1|YNX5_YEAST	P53856	2.6	-1	173	298	41	82	Putative uncharacterized protein YNL235C	gi|149259181|ref|XM_001474200.1|	XM_001474200	0.036	-1	323	342	1179	1198	PREDICTED: Mus musculus hypothetical protein LOC100045417 (LOC100045417), mRNA
contig31166	JO002879	840	isogroup00001	sp|P20929.3|NEBU_HUMAN	P20929	1e-117	-1	1	690	40	274	Nebulin	gi|94366440|ref|XM_130232.8|	XM_130232	0	-1	1	840	391	1226	PREDICTED: Mus musculus nebulin (Neb), mRNA
contig31176	JO004506	1653	isogroup00053	sp|P18126.1|GUNB_CELJU	P18126	0.17	-1	761	1231	127	301	Endoglucanase B; Short=EGB; AltName: Full=Endo-1,4-beta-glucanase; AltName: Full=Cellulase; Flags: Precursor	gi|126362972|ref|NM_009288.2|	NM_009288	0.0005	1	562	589	3039	3066	Mus musculus serine/threonine kinase 10 (Stk10), mRNA
contig31180	JO002865	612	isogroup00001	sp|P26825.1|CAT1_CLOPE	P26825	8	-1	344	484	169	215	Chloramphenicol acetyltransferase; Short=CAT	gi|77812698|ref|NM_028004.2|	NM_028004	1e-127	-1	161	583	81327	81747	Mus musculus titin (Ttn), transcript variant N2-B, mRNA
contig31202	JO002929	1378	isogroup00001										gi|94380520|ref|XM_973294.1|	XM_973294	0.38	-1	328	350	954	976	PREDICTED: Mus musculus RIKEN cDNA E030018B13 gene (E030018B13Rik), mRNA
contig31203	JO002931	658	isogroup00001	sp|Q38S00.1|COX2_LEOSA	Q38S00	1e-73	1	32	658	1	209	Cytochrome c oxidase subunit 2; AltName: Full=Cytochrome c oxidase polypeptide II	gi|142388897|ref|NM_016716.3|	NM_016716	2.8	1	206	222	1335	1351	Mus musculus cullin 3 (Cul3), mRNA
contig31229	JO002932	2729	isogroup00001	sp|P20929.3|NEBU_HUMAN	P20929	4e-09	1	1691	1792	6243	6276	Nebulin	gi|94366440|ref|XM_130232.8|	XM_130232	3e-37	1	1696	1791	19136	19231	PREDICTED: Mus musculus nebulin (Neb), mRNA
contig31230	JO002731	519	isogroup00001	sp|C5B806.1|PTH_EDWI9	C5B806	3.4	1	262	453	63	126	Peptidyl-tRNA hydrolase; Short=PTH	gi|142368838|ref|NM_010130.2|	NM_010130	0.036	1	239	258	3188	3207	Mus musculus EGF-like module containing, mucin-like, hormone receptor-like sequence 1 (Emr1), mRNA
contig31239	JO005724	561	isogroup00104	sp|P48818.3|ACADV_BOVIN	P48818	2e-95	1	2	559	294	479	Very long-chain specific acyl-CoA dehydrogenase, mitochondrial; Short=VLCAD; Flags: Precursor	gi|133892573|ref|NM_017366.2|	NM_017366	1e-180	1	8	561	972	1525	Mus musculus acyl-Coenzyme A dehydrogenase, very long chain (Acadvl), mRNA
contig31246	JO011323	1850	isogroup00622										gi|118130623|ref|NM_023815.4|	NM_023815	1e-10	-1	1712	1758	3372	3418	Mus musculus transformation related protein 53 regulating kinase (Trp53rk), mRNA
contig31278	JO003611	652	isogroup00016	sp|Q5SX39.1|MYH4_MOUSE	Q5SX39	1e-118	-1	1	651	219	435	Myosin-4; AltName: Full=Myosin heavy chain 4; AltName: Full=Myosin heavy chain 2b; Short=MyHC-2b	gi|67189166|ref|NM_010855.2|	NM_010855	0	-1	1	652	744	1395	Mus musculus myosin, heavy polypeptide 4, skeletal muscle (Myh4), mRNA
contig31294	JO002484	1178	isogroup00001										gi|149268770|ref|XM_001052082.2|	XM_001052082	0.33	-1	441	459	528	546	PREDICTED: Mus musculus transmembrane protein 146 (Tmem146), mRNA
contig31327	JO006490	1650	isogroup00143	sp|Q3V4Q4.1|Y892_ATV	Q3V4Q4	0.22	1	291	599	385	487	Putative VWFA domain-containing protein ORF892	gi|94372430|ref|XM_915853.2|	XM_915853	0.46	1	1091	1109	2260	2278	PREDICTED: Mus musculus absent in melanoma 1-like, transcript variant 5 (Aim1l), mRNA
contig31335	JO002936	1411	isogroup00001	sp|P20929.3|NEBU_HUMAN	P20929	0	-1	2	1411	5437	5906	Nebulin	gi|94366440|ref|XM_130232.8|	XM_130232	0	-1	1	1411	16713	18123	PREDICTED: Mus musculus nebulin (Neb), mRNA
contig31336	JO006521	505	isogroup00147	sp|P56701.2|PSMD2_BOVIN	P56701	8e-70	1	2	505	568	735	26S proteasome non-ATPase regulatory subunit 2; AltName: Full=26S proteasome regulatory subunit RPN1; AltName: Full=26S proteasome regulatory subunit S2; AltName: Full=26S proteasome subunit p97; AltName: Full=Tumor necrosis factor type 1 receptor-associated protein 2	gi|19882200|ref|NM_134101.1|	NM_134101	1e-122	1	225	505	1959	2239	Mus musculus proteasome (prosome, macropain) 26S subunit, non-ATPase, 2 (Psmd2), mRNA
contig31341	JO003502	509	isogroup00009	sp|P10266.2|POK10_HUMAN	P10266	6e-13	1	225	419	23	87	HERV-K_5q33.3 provirus ancestral Pol protein; AltName: Full=HERV-K10 Pol protein; AltName: Full=HERV-K107 Pol protein; Includes: Reverse transcriptase; Short=RT; Includes: Ribonuclease H; Short=RNase H; Includes: Integrase; Short=IN	gi|124486840|ref|NM_001081293.1|	NM_001081293	0.55	1	172	189	8272	8289	Mus musculus RIKEN cDNA 4930535B03 gene (4930535B03Rik), mRNA
contig31366	JO003550	1268	isogroup00014										gi|68342025|ref|NM_026534.2|	NM_026534	0.089	-1	1071	1090	4472	4491	Mus musculus RIKEN cDNA 3110003A22 gene (3110003A22Rik), mRNA
contig31367	JO003545	1132	isogroup00014	sp|Q96R48.2|OR2A5_HUMAN	Q96R48	0.52	1	636	926	83	179	Olfactory receptor 2A5; AltName: Full=Olfactory receptor 7-138/7-141; Short=OR7-138; Short=OR7-141; AltName: Full=Olfactory receptor 2A8; AltName: Full=Olfactory receptor 2A26	gi|31341154|ref|NM_176842.2|	NM_176842	0.005	-1	267	288	923	944	Mus musculus Tp53rk binding protein (Tprkb), mRNA
contig31375	JO002935	2745	isogroup00001										gi|94369780|ref|XR_002337.1|	XR_002337	0.003	1	867	901	623	657	PREDICTED: Mus musculus gene model 566, (NCBI), transcript variant 2 (Gm566), misc RNA
contig31380	JO003330	1663	isogroup00002	sp|P12894.1|POL_IPMAI	P12894	0	1	2	1663	203	757	Probable Pol polyprotein; Contains: Reverse transcriptase/ribonuclease H; Short=RT; Contains: Integrase; Short=IN	gi|149265820|ref|XM_001480933.1|	XM_001480933	1e-16	1	1088	1324	1385	1621	PREDICTED: Mus musculus hypothetical protein LOC100043776 (LOC100043776), mRNA
contig31415	JO002507	1105	isogroup00001	sp|Q6DGG0.3|PPID_RAT	Q6DGG0	1e-175	1	83	1105	1	341	Peptidyl-prolyl cis-trans isomerase D; Short=PPIase D; AltName: Full=Rotamase D; AltName: Full=40 kDa peptidyl-prolyl cis-trans isomerase; AltName: Full=Cyclophilin-40; Short=CYP-40	gi|118129817|ref|NM_026352.3|	NM_026352	0	1	71	1105	73	1107	Mus musculus peptidylprolyl isomerase D (cyclophilin D) (Ppid), mRNA
contig31437	JO007524	508	isogroup00202	sp|Q9UN36.2|NDRG2_HUMAN	Q9UN36	0.0006	1	267	323	254	272	Protein NDRG2; AltName: Full=Protein Syld709613	gi|7305304|ref|NM_013864.1|	NM_013864	3e-15	1	269	322	797	850	Mus musculus N-myc downstream regulated gene 2 (Ndrg2), mRNA
contig31457	JO008937	811	isogroup00323	sp|P03356.2|POL_MLVAV	P03356	6e-95	-1	3	803	98	360	Pol polyprotein; Contains: Protease; Contains: Reverse transcriptase/ribonuclease H; Short=RT; Contains: Integrase; Short=IN	gi|51921280|ref|NM_001004142.1|	NM_001004142	0.89	1	61	78	2885	2902	Mus musculus NLR family, pyrin domain containing 1A (Nlrp1a), mRNA
contig31462	JO007525	510	isogroup00202	sp|Q24761.1|TRSF_DROVI	Q24761	3.2	-1	120	338	42	124	Female-specific protein transformer	gi|142380186|ref|NM_021897.2|	NM_021897	1e-07	-1	300	368	3501	3569	Mus musculus transformation related protein 53 inducible nuclear protein 1 (Trp53inp1), mRNA
contig31466	JO007526	1496	isogroup00202	sp|Q3ZBA8.1|NDRG2_BOVIN	Q3ZBA8	1e-10	1	1253	1342	143	172	Protein NDRG2	gi|7305304|ref|NM_013864.1|	NM_013864	2e-31	1	1258	1339	509	590	Mus musculus N-myc downstream regulated gene 2 (Ndrg2), mRNA
contig31479	JO003693	688	isogroup00019	sp|B8FLW6.1|SUCC_DESAA	B8FLW6	2	-1	295	486	3	63	Succinyl-CoA ligase [ADP-forming] subunit beta; AltName: Full=Succinyl-CoA synthetase subunit beta; Short=SCS-beta	gi|85861248|ref|NM_178405.3|	NM_178405	9e-13	1	610	683	4578	4650	Mus musculus ATPase, Na+/K+ transporting, alpha 2 polypeptide (Atp1a2), mRNA
contig31509	JO003700	1339	isogroup00020	sp|Q8GY58.2|GUN23_ARATH	Q8GY58	7.2	1	880	996	116	159	Endoglucanase 23; AltName: Full=Endo-1,4-beta glucanase 23; Flags: Precursor	gi|52630310|ref|NM_198608.2|	NM_198608	7e-09	-1	802	861	3216	3275	Mus musculus alanyl-tRNA synthetase 2, mitochondrial (putative) (Aars2), mRNA
contig31535	JO002939	848	isogroup00001	sp|Q8VCR2.1|DHB13_MOUSE	Q8VCR2	0.04	1	61	129	282	304	17-beta-hydroxysteroid dehydrogenase 13; Short=17-beta-HSD 13; AltName: Full=Short-chain dehydrogenase/reductase 9; AltName: Full=Alcohol dehydrogenase PAN1B-like; Flags: Precursor	gi|142387704|ref|NM_172724.2|	NM_172724	2e-11	-1	227	278	3585	3636	Mus musculus EST AA881470 (AA881470), transcript variant 1, mRNA
contig31566	JO009474	1103	isogroup00384	sp|P51516.3|GAG_SRV2	P51516	5e-27	1	307	840	292	474	Gag polyprotein; AltName: Full=Core polyprotein; Contains: Matrix protein p10; Contains: Core phosphoprotein pp18; Contains: p12; Contains: Capsid protein p27; Contains: Nucleocapsid protein p14; Contains: p4	gi|149265731|ref|XR_035439.1|	XR_035439	0.005	1	655	684	1053	1082	PREDICTED: Mus musculus RIKEN cDNA 5330426L24 gene (5330426L24Rik), misc RNA
contig31568	JO002942	639	isogroup00001	sp|Q62940.1|NEDD4_RAT	Q62940	0.094	1	336	389	41	58	E3 ubiquitin-protein ligase NEDD4	gi|120586996|ref|NM_019459.2|	NM_019459	8e-16	-1	335	413	4111	4189	Mus musculus nephrosis 1 homolog, nephrin (human) (Nphs1), mRNA
contig31577	JO002902	827	isogroup00001	sp|P11661.2|NU5M_RAT	P11661	5e-60	-1	194	826	377	587	NADH-ubiquinone oxidoreductase chain 5; AltName: Full=NADH dehydrogenase subunit 5	gi|149264378|ref|XM_001478943.1|	XM_001478943	1e-09	-1	771	827	462	518	PREDICTED: Mus musculus similar to Unknown (protein for IMAGE:4910858) (LOC100042862), mRNA
contig31585	JO002535	565	isogroup00001	sp|Q7TSI1.1|PKHM1_MOUSE	Q7TSI1	6e-36	1	318	563	476	576	Pleckstrin homology domain-containing family M member 1; Short=PH domain-containing family M member 1	gi|33942119|ref|NM_183034.1|	NM_183034	6e-41	1	426	562	1704	1840	Mus musculus pleckstrin homology domain containing, family M (with RUN domain) member 1 (Plekhm1), mRNA
contig31586	JO002757	570	isogroup00001	sp|Q7XUC5.2|P2C43_ORYSJ	Q7XUC5	6.9	-1	366	527	129	180	Probable protein phosphatase 2C 43; Short=OsPP2C43	gi|144922670|ref|NM_010740.3|	NM_010740	0.16	-1	141	159	4219	4237	Mus musculus CD93 antigen (Cd93), mRNA
contig31600	JO017142	625	isogroup01956	sp|Q7TQM5.1|KPRP_RAT	Q7TQM5	3.8	1	190	306	456	494	Keratinocyte proline-rich protein	gi|149257379|ref|XM_001478674.1|	XM_001478674	0.17	-1	422	440	5395	5413	PREDICTED: Mus musculus kinesin family member 7 (Kif7), mRNA
contig31605	JO003613	645	isogroup00016	sp|Q9TV63.1|MYH2_PIG	Q9TV63	1e-108	1	2	643	688	901	Myosin-2; AltName: Full=Myosin heavy chain 2; AltName: Full=Myosin heavy chain 2a; Short=MyHC-2a; AltName: Full=Myosin heavy chain, skeletal muscle, adult 2	gi|88196775|ref|NM_001039545.1|	NM_001039545	0	1	1	642	2133	2774	Mus musculus myosin, heavy polypeptide 2, skeletal muscle, adult (Myh2), mRNA
contig31607	JO002943	833	isogroup00001	sp|P02467.2|CO1A2_CHICK	P02467	0.018	1	212	601	315	445	Collagen alpha-2(I) chain; AltName: Full=Alpha-2 type I collagen; Flags: Precursor	gi|124486681|ref|NM_001081049.1|	NM_001081049	0.91	1	397	414	10349	10366	Mus musculus myeloid/lymphoid or mixed-lineage leukemia 1 (Mll1), mRNA
contig31626	JO003320	871	isogroup00002	sp|P31789.1|ENV_IPMAE	P31789	1e-30	-1	109	768	14	245	Envelope glycoprotein; AltName: Full=Env polyprotein; Contains: Surface protein; Short=SU; Contains: Transmembrane protein; Short=TM; Flags: Precursor	gi|149260793|ref|XM_985872.2|	XM_985872	7e-11	-1	143	213	907	977	PREDICTED: Mus musculus predicted gene, EG667761 (EG667761), mRNA
contig31662	JO002947	1914	isogroup00001										gi|31542562|ref|NM_008929.2|	NM_008929	5e-26	1	360	516	2678	2833	Mus musculus DnaJ (Hsp40) homolog, subfamily C, member 3A (Dnajc3a), mRNA
contig31673	JO019129	561	isogroup02605	sp|Q0GGX2.1|ZN541_MOUSE	Q0GGX2	1	-1	377	505	947	983	Zinc finger protein 541; AltName: Full=Spermatogenic cell HDAC-interacting protein 1	gi|141802529|ref|NM_011182.3|	NM_011182	0.61	1	534	555	1848	1869	Mus musculus pleckstrin homology, Sec7 and coiled-coil domains 3 (Pscd3), mRNA
contig31675	JO002948	574	isogroup00001	sp|Q7TQE7.2|K0895_MOUSE	Q7TQE7	6e-71	-1	1	408	199	334	Uncharacterized protein KIAA0895	gi|46810272|ref|NM_026739.1|	NM_026739	1e-128	-1	20	407	744	1131	Mus musculus RIKEN cDNA 9530077C05 gene (9530077C05Rik), mRNA
contig31683	JO002949	1296	isogroup00001	sp|Q8WTZ3.1|YS049_HUMAN	Q8WTZ3	9.1	1	479	523	179	193	Zinc finger protein ENSP00000375192	gi|10946609|ref|NM_021308.1|	NM_021308	6e-06	-1	434	496	3298	3360	Mus musculus piwi-like homolog 2 (Drosophila) (Piwil2), mRNA
contig31684	JO013690	1139	isogroup01046	sp|B4MRE7.1|SDF2A_DROWI	B4MRE7	1.5	1	158	283	13	62	Succinate dehydrogenase assembly factor 2-A, mitochondrial; Short=SDH assembly factor 2-A; AltName: Full=Succinate dehydrogenase subunit 5-A, mitochondrial; Flags: Precursor	gi|61657983|ref|NM_028763.3|	NM_028763	3e-23	1	785	880	3937	4032	Mus musculus chromobox homolog 6 (Cbx6), mRNA
contig31685	JO013692	1563	isogroup01046	sp|Q5E9J5.1|DHCR7_BOVIN	Q5E9J5	1.8	1	1331	1528	106	177	7-dehydrocholesterol reductase; Short=7-DHC reductase; AltName: Full=Sterol Delta(7)-reductase	gi|118131150|ref|NM_053195.2|	NM_053195	0	1	349	1337	2412	3425	Mus musculus solute carrier family 24 (sodium/potassium/calcium exchanger), member 3 (Slc24a3), mRNA
contig31691	JO009773	1243	isogroup00419	sp|P78344.1|IF4G2_HUMAN	P78344	0	1	1	1242	472	885	Eukaryotic translation initiation factor 4 gamma 2; Short=eIF-4-gamma 2; Short=eIF-4G 2; Short=eIF4G 2; AltName: Full=p97; AltName: Full=Death-associated protein 5; Short=DAP-5 sp|Q95L46.2|IF4G2_BOVIN Eukaryotic translation initiation factor 4 gamma 2; Short=eIF-4-gamma 2; Short=eIF-4G 2; Short=eIF4G 2; AltName: Full=p97 sp|Q5R7J9.2|IF4G2_PONAB Eukaryotic translation initiation factor 4 gamma 2; …	gi|110630013|ref|NM_013507.3|	NM_013507	0	1	1	1243	1743	2985	Mus musculus eukaryotic translation initiation factor 4, gamma 2 (Eif4g2), transcript variant 1, mRNA
contig31725	JO002941	600	isogroup00001	sp|P0AEH3.1|ELAA_ECOLI	P0AEH3	4.5	-1	236	406	82	138	Protein elaA sp|P0AEH4.1|ELAA_SHIFL Protein elaA	gi|142350613|ref|NM_178698.4|	NM_178698	0.16	1	102	120	2673	2691	Mus musculus phosphatidylinositol glycan anchor biosynthesis, class V (Pigv), mRNA
contig31740	JO013691	1324	isogroup01046	sp|Q15772.4|SPEG_HUMAN	Q15772	1.9	-1	1	291	2786	2898	Striated muscle preferentially expressed protein kinase; AltName: Full=Aortic preferentially expressed protein 1; Short=APEG-1	gi|61657983|ref|NM_028763.3|	NM_028763	2e-36	1	936	1046	5077	5191	Mus musculus chromobox homolog 6 (Cbx6), mRNA
contig31742	JO003332	2926	isogroup00002	sp|P04023.1|GAG_IPHA	P04023	1e-126	-1	918	2519	1	487	Retrovirus-related Gag polyprotein; Contains: Protease	gi|149253710|ref|XM_001476392.1|	XM_001476392	0.003	-1	1307	1345	113	151	PREDICTED: Mus musculus similar to gag (LOC100046544), mRNA
contig31749	JO003387	650	isogroup00004	sp|P11101.2|STP2_RAT	P11101	0.82	1	443	637	1	65	Nuclear transition protein 2; Short=TP-2; Short=TP2	gi|22296588|ref|NM_028903.1|	NM_028903	0.71	1	348	365	119	136	Mus musculus scavenger receptor class A, member 5 (putative) (Scara5), mRNA
contig31766	JO002950	3106	isogroup00001	sp|P10259.1|ENV_MMTVB	P10259	9e-98	-1	1243	1770	417	591	Envelope glycoprotein gp70; AltName: Full=Env polyprotein; Contains: Surface protein; Short=SU; AltName: Full=Glycoprotein 52; Short=gp52; Contains: Transmembrane protein; Short=TM; AltName: Full=Glycoprotein 36; Short=gp36; Flags: Precursor	gi|149275113|ref|XR_033469.1|	XR_033469	0.001	-1	2781	2824	1589	1632	PREDICTED: Mus musculus similar to Ifi203 protein (LOC677308), misc RNA
contig31797	JO003614	1496	isogroup00016	sp|P68139.1|ACTS_CHICK	P68139	0	1	137	1267	1	377	Actin, alpha skeletal muscle; AltName: Full=Alpha-actin-1 sp|P68136.1|ACTS_RAT Actin, alpha skeletal muscle; AltName: Full=Alpha-actin-1 sp|P68133.1|ACTS_HUMAN Actin, alpha skeletal muscle; AltName: Full=Alpha-actin-1 sp|P68134.1|ACTS_MOUSE Actin, alpha skeletal muscle; AltName: Full=Alpha-actin-1 sp|P68137.1|ACTS_PIG Actin, alpha skeletal muscle; AltName: Full=Alpha-actin-1 sp|P68135.1|ACTS_RABI…	gi|133893192|ref|NM_009606.2|	NM_009606	0	1	130	1496	51	1428	Mus musculus actin, alpha 1, skeletal muscle (Acta1), mRNA
contig31805	JO004002	732	isogroup00033	sp|Q86W92.2|LIPB1_HUMAN	Q86W92	1e-112	1	76	732	14	232	Liprin-beta-1; AltName: Full=Protein tyrosine phosphatase receptor type f polypeptide-interacting protein-binding protein 1; Short=PTPRF-interacting protein-binding protein 1; AltName: Full=hSGT2	gi|149255997|ref|XM_001475851.1|	XM_001475851	0	1	37	707	120	790	PREDICTED: Mus musculus similar to mKIAA1230 protein, transcript variant 3 (LOC100046025), mRNA
contig31811	JO002951	567	isogroup00001	sp|Q9CZJ1.1|UTP11_MOUSE	Q9CZJ1	6e-20	1	1	192	190	253	Probable U3 small nucleolar RNA-associated protein 11; Short=U3 snoRNA-associated protein 11; AltName: Full=UTP11-like protein	gi|142373827|ref|NM_026031.2|	NM_026031	5e-54	1	1	195	620	814	Mus musculus UTP11-like, U3 small nucleolar ribonucleoprotein, (yeast) (Utp11l), mRNA
contig31823	JO002738	841	isogroup00001	sp|P04540.1|NU5M_TRYBB	P04540	0.75	1	377	685	26	121	NADH-ubiquinone oxidoreductase chain 5; AltName: Full=NADH dehydrogenase subunit 5	gi|149271581|ref|XR_030973.1|	XR_030973	0.92	1	282	299	1340	1357	PREDICTED: Mus musculus similar to nuclear pore-targeting complex component of 58 kDa (LOC666467), misc RNA
contig31843	JO003672	753	isogroup00018										gi|95113657|ref|NM_207650.3|	NM_207650	0.0002	1	265	292	4168	4195	Mus musculus dystrobrevin alpha (Dtna), transcript variant 1, mRNA
contig31852	JO003447	1829	isogroup00006	sp|P04518.1|RDRP_CARMV	P04518	0.33	1	697	861	486	548	Probable RNA-directed RNA polymerase	gi|124486802|ref|NM_001081307.1|	NM_001081307	0.002	-1	1076	1098	1203	1225	Mus musculus protein phosphatase 1, regulatory (inhibitor) subunit 12B (Ppp1r12b), mRNA
contig31871	JO015434	616	isogroup01449	sp|Q5AVW1.1|TPC1_EMENI	Q5AVW1	6.3	-1	164	298	179	222	Mitochondrial thiamine pyrophosphate carrier 1	gi|94392843|ref|XM_974939.1|	XM_974939	0.0002	-1	243	270	2609	2636	PREDICTED: Mus musculus predicted gene, EG544864 (EG544864), mRNA
contig31874	JO003702	1002	isogroup00020	sp|Q1DYR6.1|SLX4_COCIM	Q1DYR6	0.57	-1	664	900	662	744	Structure-specific endonuclease subunit SLX4	gi|94367018|ref|XM_357199.4|	XM_357199	0.001	1	968	998	119	149	PREDICTED: Mus musculus gene model 1323, (NCBI) (Gm1323), mRNA
contig31879	JO002954	531	isogroup00001	sp|P61550.1|ENT1_HUMAN	P61550	5e-36	1	2	388	496	624	HERV-T_19q13.11 provirus ancestral Env polyprotein; AltName: Full=Envelope polyprotein; AltName: Full=HERV-T Env protein; Includes: Surface protein; Short=SU; Includes: Transmembrane protein; Short=TM; Flags: Precursor	gi|118130302|ref|NM_025594.3|	NM_025594	0.15	1	271	293	967	989	Mus musculus zinc finger, matrin type 2 (Zmat2), mRNA
contig31892	JO002955	1095	isogroup00001	sp|Q92804.1|RBP56_HUMAN	Q92804	8e-63	-1	3	992	31	362	TATA-binding protein-associated factor 2N; AltName: Full=RNA-binding protein 56; AltName: Full=68 kDa TATA-binding protein-associated factor; Short=TAF(II)68; Short=TAFII68	gi|141803447|ref|NM_027427.2|	NM_027427	0	-1	1	1093	82	1174	Mus musculus TAF15 RNA polymerase II, TATA box binding protein (TBP)-associated factor (Taf15), mRNA
contig31904	JO003448	574	isogroup00006	sp|Q14157.2|UBP2L_HUMAN	Q14157	3.2	-1	332	520	166	228	Ubiquitin-associated protein 2-like; AltName: Full=Protein NICE-4	gi|124244069|ref|NM_001039048.2|	NM_001039048	4e-82	-1	83	397	1328	1633	Mus musculus tripartite motif-containing 63 (Trim63), mRNA
contig31907	JO020327	863	isogroup00018	sp|Q485H4.1|GLND_COLP3	Q485H4	3	-1	350	589	723	797	[Protein-PII] uridylyltransferase; Short=PII uridylyl-transferase; AltName: Full=Uridylyl-removing enzyme; AltName: Full=UTase	gi|142362607|ref|NM_178869.3|	NM_178869	3e-07	1	431	467	1983	2019	Mus musculus tubulin tyrosine ligase-like 1 (Ttll1), mRNA
contig31919	JO004747	1082	isogroup00063	sp|Q5VST9.3|OBSCN_HUMAN	Q5VST9	1.4	-1	98	364	6941	7022	Obscurin; AltName: Full=Obscurin-myosin light chain kinase; Short=Obscurin-MLCK; AltName: Full=Obscurin-RhoGEF	gi|93004082|ref|NM_018814.3|	NM_018814	0.0003	-1	1054	1081	10290	10317	Mus musculus pecanex homolog (Drosophila) (Pcnx), mRNA
contig31939	JO003331	3290	isogroup00002	sp|P11365.2|GAG_IPMA	P11365	1e-134	-1	1575	2651	198	569	Retrovirus-related Gag polyprotein; Contains: Protease	gi|149255262|ref|XM_001479609.1|	XM_001479609	5e-18	-1	1927	2162	3122	3357	PREDICTED: Mus musculus similar to antigen LEC-A (LOC100043390), mRNA
contig31943	JO003716	1087	isogroup00022	sp|Q5RCC4.2|KCC2A_PONAB	Q5RCC4	0	-1	1	942	1	314	Calcium/calmodulin-dependent protein kinase type II subunit alpha; Short=CaM kinase II subunit alpha; Short=CaMK-II subunit alpha	gi|142388229|ref|NM_177407.3|	NM_177407	0	-1	2	1084	1	1088	Mus musculus calcium/calmodulin-dependent protein kinase II alpha (Camk2a), transcript variant 2, mRNA
contig31958	JO006491	554	isogroup00143	sp|Q8R429.1|AT2A1_MOUSE	Q8R429	9e-13	1	254	355	396	429	Sarcoplasmic/endoplasmic reticulum calcium ATPase 1; Short=SR Ca(2+)-ATPase 1; Short=SERCA1; AltName: Full=Calcium pump 1; AltName: Full=Calcium-transporting ATPase sarcoplasmic reticulum type, fast twitch skeletal muscle isoform; AltName: Full=Endoplasmic reticulum class 1/2 Ca(2+) ATPase	gi|36031131|ref|NM_007504.2|	NM_007504	3e-30	1	253	351	1336	1434	Mus musculus ATPase, Ca++ transporting, cardiac muscle, fast twitch 1 (Atp2a1), mRNA
contig31961	JO002956	1355	isogroup00001	sp|Q61035.1|SYHC_MOUSE	Q61035	1e-180	1	3	1004	176	509	Histidyl-tRNA synthetase, cytoplasmic; AltName: Full=Histidine--tRNA ligase; Short=HisRS	gi|142388902|ref|NM_008214.3|	NM_008214	0	1	1	1138	544	1681	Mus musculus histidyl-tRNA synthetase (Hars), mRNA
contig31984	JO002957	531	isogroup00001	sp|Q8BX17.1|GEMI5_MOUSE	Q8BX17	1e-39	-1	284	529	323	404	Gem-associated protein 5; Short=Gemin5	gi|142350379|ref|NM_172558.2|	NM_172558	1e-57	-1	283	531	985	1233	Mus musculus gem (nuclear organelle) associated protein 5 (Gemin5), mRNA
contig31990	JO002958	807	isogroup00001	sp|P76113.3|YNCB_ECOLI	P76113	2.7	-1	582	725	216	263	Putative NADP-dependent oxidoreductase yncB	gi|118130643|ref|NM_029657.3|	NM_029657	0.056	-1	612	631	1214	1233	Mus musculus mahogunin, ring finger 1 (Mgrn1), mRNA
contig32008	JO003434	641	isogroup00006	sp|Q10281.3|GBLP_SCHPO	Q10281	2.3	-1	341	571	194	282	Guanine nucleotide-binding protein subunit beta-like protein; AltName: Full=Receptor of activated protein kinase C	gi|134254428|ref|NM_027664.1|	NM_027664	0.18	-1	2	24	686	708	Mus musculus RIKEN cDNA 4933426K21 gene (4933426K21Rik), mRNA
contig32009	JO002945	527	isogroup00001	sp|Q8R550.1|SH3K1_MOUSE	Q8R550	0.31	1	273	494	570	647	SH3 domain-containing kinase-binding protein 1; AltName: Full=SH3-containing, expressed in tumorigenic astrocytes; AltName: Full=Regulator of ubiquitous kinase; Short=Ruk	gi|133892656|ref|NM_177101.4|	NM_177101	0.14	-1	227	245	1079	1097	Mus musculus RIKEN cDNA 4833442J19 gene (4833442J19Rik), mRNA
contig32012	JO003333	865	isogroup00002										gi|31542417|ref|NM_016856.2|	NM_016856	0.001	-1	156	182	2681	2707	Mus musculus cleavage and polyadenylation specific factor 2 (Cpsf2), mRNA
contig32040	JO002960	537	isogroup00001	sp|Q9P0J1.3|PDP1_HUMAN	Q9P0J1	3.6	-1	147	320	32	85	[Pyruvate dehydrogenase [acetyl-transferring]]-phosphatase 1, mitochondrial; Short=PDP 1; AltName: Full=Pyruvate dehydrogenase phosphatase catalytic subunit 1; Short=PDPC 1; AltName: Full=Protein phosphatase 2C; Flags: Precursor	gi|149264312|ref|XM_001477892.1|	XM_001477892	0.15	-1	466	484	238	256	PREDICTED: Mus musculus hypothetical protein LOC100042291 (LOC100042291), mRNA
contig32065	JO003713	3001	isogroup00022	sp|Q5RCC4.2|KCC2A_PONAB	Q5RCC4	5e-40	1	3	230	403	478	Calcium/calmodulin-dependent protein kinase type II subunit alpha; Short=CaM kinase II subunit alpha; Short=CaMK-II subunit alpha	gi|142388229|ref|NM_177407.3|	NM_177407	5e-98	1	1	518	1352	1863	Mus musculus calcium/calmodulin-dependent protein kinase II alpha (Camk2a), transcript variant 2, mRNA
contig32082	JO003328	978	isogroup00002	sp|P46935.3|NEDD4_MOUSE	P46935	0.017	1	560	673	33	72	E3 ubiquitin-protein ligase NEDD4; AltName: Full=Neural precursor cell expressed developmentally down-regulated protein 4; Short=NEDD-4	gi|149258909|ref|XR_033725.1|	XR_033725	3e-32	-1	859	948	49	136	PREDICTED: Mus musculus similar to cyclin B2 (LOC670453), misc RNA
contig32084	JO002961	745	isogroup00001	sp|O00472.2|ELL2_HUMAN	O00472	1e-135	-1	1	738	1	246	RNA polymerase II elongation factor ELL2	gi|116256446|ref|NM_138953.2|	NM_138953	0	-1	1	720	186	905	Mus musculus elongation factor RNA polymerase II 2 (Ell2), mRNA
contig32092	JO003697	695	isogroup00020	sp|Q9UPS8.3|ANR26_HUMAN	Q9UPS8	2e-08	1	4	618	1444	1659	Ankyrin repeat domain-containing protein 26	gi|142347239|ref|NM_145416.2|	NM_145416	0.19	1	12	34	2020	2042	Mus musculus cDNA sequence BC021438 (BC021438), mRNA
contig32099	JO003385	1014	isogroup00004	sp|P12894.1|POL_IPMAI	P12894	3e-81	-1	5	1009	280	610	Probable Pol polyprotein; Contains: Reverse transcriptase/ribonuclease H; Short=RT; Contains: Integrase; Short=IN	gi|149270340|ref|XM_001473723.1|	XM_001473723	0.018	-1	63	91	1811	1839	PREDICTED: Mus musculus similar to pol polyprotein (LOC100039705), mRNA
contig32102	JO002570	835	isogroup00001	sp|P48962.4|ADT1_MOUSE	P48962	1e-128	1	101	835	1	245	ADP/ATP translocase 1; AltName: Full=Adenine nucleotide translocator 1; Short=ANT 1; AltName: Full=ADP,ATP carrier protein 1; AltName: Full=Solute carrier family 25 member 4; AltName: Full=ADP,ATP carrier protein, heart/skeletal muscle isoform T1; AltName: Full=mANC1	gi|142365551|ref|NM_007450.3|	NM_007450	0	1	65	835	73	843	Mus musculus solute carrier family 25 (mitochondrial carrier, adenine nucleotide translocator), member 4 (Slc25a4), mRNA
contig32116	JO003450	937	isogroup00006	sp|Q9LSJ8.1|AB16B_ARATH	Q9LSJ8	3.4	-1	802	906	639	673	ABC transporter B family member 16; Short=ABC transporter ABCB.16; Short=AtABCB16; AltName: Full=Multidrug resistance protein 18; AltName: Full=P-glycoprotein 16	gi|142350613|ref|NM_178698.4|	NM_178698	3e-07	-1	905	937	2567	2599	Mus musculus phosphatidylinositol glycan anchor biosynthesis, class V (Pigv), mRNA
contig32135	JO002558	3470	isogroup00001	sp|O70209.1|PDLI3_MOUSE	O70209	6e-31	1	2	187	255	316	PDZ and LIM domain protein 3; AltName: Full=Actinin-associated LIM protein; AltName: Full=Alpha-actinin-2-associated LIM protein	gi|133892778|ref|NM_016798.3|	NM_016798	1e-74	1	1	199	857	1055	Mus musculus PDZ and LIM domain 3 (Pdlim3), mRNA
contig32164	JO003692	834	isogroup00019	sp|P06686.1|AT1A2_RAT	P06686	1e-146	-1	1	834	128	405	Sodium/potassium-transporting ATPase subunit alpha-2; Short=Na(+)/K(+) ATPase alpha-2 subunit; AltName: Full=Sodium pump subunit alpha-2; AltName: Full=Na(+)/K(+) ATPase alpha(+) subunit; Flags: Precursor sp|Q6PIE5.1|AT1A2_MOUSE Sodium/potassium-transporting ATPase subunit alpha-2; Short=Na(+)/K(+) ATPase alpha-2 subunit; AltName: Full=Sodium pump subunit alpha-2; AltName: Full=Na(+)/K(+) ATPase …	gi|85861248|ref|NM_178405.3|	NM_178405	0	-1	1	819	569	1387	Mus musculus ATPase, Na+/K+ transporting, alpha 2 polypeptide (Atp1a2), mRNA
contig32203	JO011626	715	isogroup00670	sp|P46935.3|NEDD4_MOUSE	P46935	0.0007	-1	618	707	41	70	E3 ubiquitin-protein ligase NEDD4; AltName: Full=Neural precursor cell expressed developmentally down-regulated protein 4; Short=NEDD-4	gi|142348574|ref|NM_146069.3|	NM_146069	2e-20	-1	619	697	435	513	Mus musculus leucine rich repeat containing 33 (Lrrc33), mRNA
contig32231	JO003414	781	isogroup00005	sp|Q9UPS8.3|ANR26_HUMAN	Q9UPS8	2e-91	1	1	780	1404	1664	Ankyrin repeat domain-containing protein 26	gi|124487432|ref|NM_001081112.1|	NM_001081112	1e-112	1	1	781	4328	5108	Mus musculus ankyrin repeat domain 26 (Ankrd26), mRNA
contig32238	JO003682	2040	isogroup00019	sp|Q3YRP7.1|FABH_EHRCJ	Q3YRP7	5.5	1	723	1052	5	115	3-oxoacyl-[acyl-carrier-protein] synthase 3; AltName: Full=3-oxoacyl-[acyl-carrier-protein] synthase III; AltName: Full=Beta-ketoacyl-ACP synthase III; Short=KAS III	gi|6677654|ref|NM_009581.1|	NM_009581	0.009	1	1303	1328	40	65	Mus musculus zona pellucida 3 receptor (Zp3r), mRNA
contig32266	JO002963	544	isogroup00001	sp|Q80US8.1|MAD3_MOUSE	Q80US8	2e-58	1	123	500	1	126	Max dimerization protein 3; Short=Max dimerizer 3; AltName: Full=Max-associated protein 3	gi|142372266|ref|NM_016662.4|	NM_016662	1e-102	1	110	544	51	485	Mus musculus Max dimerization protein 3 (Mxd3), mRNA
contig32269	JO002964	1649	isogroup00001	sp|Q99161.2|SEC62_YARLI	Q99161	0.13	1	1446	1589	35	79	Translocation protein SEC62	gi|141801950|ref|NM_011820.3|	NM_011820	2e-06	-1	401	447	3215	3262	Mus musculus gamma-glutamyltransferase-like activity 1 (Ggtla1), mRNA
contig32280	JO003704	949	isogroup00020	sp|B1ZC90.1|SYA_METPB	B1ZC90	4.5	-1	735	863	787	828	Alanyl-tRNA synthetase; AltName: Full=Alanine--tRNA ligase; Short=AlaRS	gi|149267841|ref|XM_001478039.1|	XM_001478039	0.26	-1	33	51	4241	4259	PREDICTED: Mus musculus similar to adenylate cyclase 5 (LOC100047385), mRNA
contig32288	JO002800	3739	isogroup00001	sp|P21573.1|YBOX1_XENLA	P21573	7e-07	-1	2623	2865	173	256	Nuclease-sensitive element-binding protein 1; AltName: Full=Y-box-binding protein 1; Short=YB-1; AltName: Full=Y-box transcription factor	gi|149258225|ref|XR_030673.1|	XR_030673	7e-08	-1	2936	3008	368	439	PREDICTED: Mus musculus similar to Y box transcription factor (LOC630930), misc RNA
contig32293	JO006522	673	isogroup00147	sp|P56701.2|PSMD2_BOVIN	P56701	1e-125	-1	3	671	65	287	26S proteasome non-ATPase regulatory subunit 2; AltName: Full=26S proteasome regulatory subunit RPN1; AltName: Full=26S proteasome regulatory subunit S2; AltName: Full=26S proteasome subunit p97; AltName: Full=Tumor necrosis factor type 1 receptor-associated protein 2	gi|19882200|ref|NM_134101.1|	NM_134101	0	-1	1	673	225	897	Mus musculus proteasome (prosome, macropain) 26S subunit, non-ATPase, 2 (Psmd2), mRNA
contig32318	JO003717	626	isogroup00022	sp|Q7RTU5.2|ASCL5_HUMAN	Q7RTU5	0.12	-1	235	573	2	126	Achaete-scute homolog 5; Short=ASH-5; Short=hASH5; AltName: Full=Class A basic helix-loop-helix protein 47; Short=bHLHa47	gi|149254157|ref|XM_001478967.1|	XM_001478967	0.003	1	25	46	1484	1505	PREDICTED: Mus musculus hypothetical protein LOC100042571 (LOC100042571), mRNA
contig32323	JO003452	628	isogroup00006	sp|Q92793.3|CBP_HUMAN	Q92793	0.57	-1	483	551	781	803	CREB-binding protein	gi|86476087|ref|NM_001039376.1|	NM_001039376	5e-08	-1	543	627	7283	7368	Mus musculus phosphodiesterase 4D interacting protein (myomegalin) (Pde4dip), transcript variant 1, mRNA
contig32339	JO002666	563	isogroup00001	sp|A5N450.1|MNMG_CLOK5	A5N450	0.47	-1	343	504	217	273	tRNA uridine 5-carboxymethylaminomethyl modification enzyme mnmG; AltName: Full=Glucose-inhibited division protein A	gi|124053456|ref|NM_010820.2|	NM_010820	0.61	1	316	337	7398	7419	Mus musculus multiple PDZ domain protein (Mpdz), mRNA
contig32347	JO002959	1262	isogroup00001	sp|Q3TLH4.2|BA2L2_MOUSE	Q3TLH4	0	1	78	1262	1	396	Protein BAT2-like 2; AltName: Full=BAT2 domain-containing protein 1; AltName: Full=HLA-B-associated transcript 2-like 2	gi|124486834|ref|NM_001081290.1|	NM_001081290	0	1	14	1262	223	1480	Mus musculus BAT2 domain containing 1 (Bat2d), mRNA
contig32353	JO006523	837	isogroup00147	sp|P56701.2|PSMD2_BOVIN	P56701	1e-157	1	2	835	289	566	26S proteasome non-ATPase regulatory subunit 2; AltName: Full=26S proteasome regulatory subunit RPN1; AltName: Full=26S proteasome regulatory subunit S2; AltName: Full=26S proteasome subunit p97; AltName: Full=Tumor necrosis factor type 1 receptor-associated protein 2	gi|19882200|ref|NM_134101.1|	NM_134101	0	1	8	835	905	1732	Mus musculus proteasome (prosome, macropain) 26S subunit, non-ATPase, 2 (Psmd2), mRNA
contig32364	JO002577	954	isogroup00001	sp|P97764.2|WBP1_MOUSE	P97764	2e-84	1	3	740	59	304	WW domain-binding protein 1; Short=WBP-1	gi|145046223|ref|NM_001083923.1|	NM_001083923	0	1	1	946	258	1204	Mus musculus WW domain binding protein 1 (Wbp1), transcript variant 3, mRNA
contig32365	JO015435	1773	isogroup01449	sp|Q5XHB4.1|ZNT8_XENTR	Q5XHB4	6	-1	995	1147	98	148	Zinc transporter 8; Short=ZnT-8; AltName: Full=Solute carrier family 30 member 8	gi|149262003|ref|XM_001480884.1|	XM_001480884	4e-11	1	1324	1399	2266	2341	PREDICTED: Mus musculus hypothetical protein LOC100043544, transcript variant 2 (LOC100043544), mRNA
contig32381	JO003334	527	isogroup00002	sp|Q1HVH9.1|DUB_EBVA8	Q1HVH9	2.6	-1	239	397	522	565	Ubiquitin thiolesterase BPLF1; AltName: Full=Large tegument protein; Short=LTP	gi|13507681|ref|NM_030726.1|	NM_030726	0.009	-1	108	128	368	388	Mus musculus MAS-related GPR, member H (Mrgprh), mRNA
contig32386	JO003718	1423	isogroup00022										gi|141802520|ref|NM_001013581.2|	NM_001013581	4e-10	1	48	117	3053	3122	Mus musculus par-3 (partitioning defective 3) homolog (C. elegans) (Pard3), transcript variant 1, mRNA
contig32391	JO003369	736	isogroup00003										gi|59858576|ref|NM_183319.2|	NM_183319	0.051	-1	416	435	1692	1711	Mus musculus X Kell blood group precursor related X linked (Xkrx), mRNA
contig32394	JO003705	755	isogroup00020	sp|Q6XPR3.1|RPTN_HUMAN	Q6XPR3	7e-16	-1	19	402	341	475	Repetin	gi|124517708|ref|NM_008078.2|	NM_008078	0.053	1	625	644	3032	3051	Mus musculus glutamic acid decarboxylase 2 (Gad2), mRNA
contig32409	JO003691	3263	isogroup00019	sp|P16960.2|RYR1_PIG	P16960	0	-1	2	3259	1758	2828	Ryanodine receptor 1; Short=RYR-1; Short=RyR1; AltName: Full=Skeletal muscle-type ryanodine receptor; AltName: Full=Skeletal muscle calcium release channel	gi|145046266|ref|NM_009109.2|	NM_009109	0	-1	1	2703	5916	8621	Mus musculus ryanodine receptor 1, skeletal muscle (Ryr1), mRNA
contig32455	JO003675	540	isogroup00018	sp|Q9P265.3|DIP2B_HUMAN	Q9P265	4e-92	-1	1	366	1157	1278	Disco-interacting protein 2 homolog B; Short=DIP2 homolog B	gi|142362828|ref|NM_172819.2|	NM_172819	1e-161	-1	11	539	2642	3177	Mus musculus DIP2 disco-interacting protein 2 homolog B (Drosophila) (Dip2b), mRNA
contig32458	JO003511	1232	isogroup00010	sp|Q0VDD8.3|DYH14_HUMAN	Q0VDD8	0.45	-1	485	661	3217	3270	Dynein heavy chain 14, axonemal; AltName: Full=Axonemal beta dynein heavy chain 14; AltName: Full=Ciliary dynein heavy chain 14	gi|149254004|ref|XR_035665.1|	XR_035665	1.4	-1	126	143	2838	2855	PREDICTED: Mus musculus similar to Expressed sequence C87414 (LOC666077), misc RNA
contig32464	JO002485	1242	isogroup00001										gi|142344956|ref|NM_025784.3|	NM_025784	1.4	-1	502	527	1160	1185	Mus musculus BCS1-like (yeast) (Bcs1l), mRNA
contig32470	JO002962	1936	isogroup00001	sp|Q1D7Z0.1|ENGB_MYXXD	Q1D7Z0	6.7	-1	448	663	94	163	Probable GTP-binding protein engB	gi|103472023|ref|NM_001039126.2|	NM_001039126	1e-35	1	650	872	1901	2118	Mus musculus ankyrin repeat and SOCS box-containing protein 1 (Asb1), transcript variant 1, mRNA
contig32487	JO003673	1351	isogroup00018	sp|P46935.3|NEDD4_MOUSE	P46935	9e-06	1	156	305	24	73	E3 ubiquitin-protein ligase NEDD4; AltName: Full=Neural precursor cell expressed developmentally down-regulated protein 4; Short=NEDD-4	gi|149262003|ref|XM_001480884.1|	XM_001480884	4e-13	-1	184	278	2290	2384	PREDICTED: Mus musculus hypothetical protein LOC100043544, transcript variant 2 (LOC100043544), mRNA
contig32488	JO003674	672	isogroup00018	sp|Q810M5.1|ZDH19_MOUSE	Q810M5	0.87	-1	419	652	209	287	Probable palmitoyltransferase ZDHHC19; AltName: Full=Zinc finger DHHC domain-containing protein 19; Short=DHHC-19	gi|149260252|ref|XR_031573.1|	XR_031573	2e-10	1	102	139	1898	1935	PREDICTED: Mus musculus similar to gag protein (LOC674800), misc RNA
contig32511	JO002970	543	isogroup00001	sp|Q64511.2|TOP2B_MOUSE	Q64511	0.75	-1	160	282	690	728	DNA topoisomerase 2-beta; AltName: Full=DNA topoisomerase II, beta isozyme	gi|142377008|ref|NM_178696.3|	NM_178696	1e-05	1	307	348	2772	2813	Mus musculus solute carrier family 25, member 44 (Slc25a44), mRNA
contig32517	JO003335	592	isogroup00002	sp|P26808.1|POL_MLVFP	P26808	2e-31	-1	77	376	628	727	Pol polyprotein; Contains: Protease; Contains: Reverse transcriptase/ribonuclease H; Short=RT; Contains: Integrase; Short=IN	gi|149258996|ref|XM_001476722.1|	XM_001476722	0.041	-1	299	322	3362	3385	PREDICTED: Mus musculus hypothetical protein LOC100041156 (LOC100041156), mRNA
contig32532	JO003416	1017	isogroup00005	sp|P31789.1|ENV_IPMAE	P31789	0.0007	1	341	538	517	582	Envelope glycoprotein; AltName: Full=Env polyprotein; Contains: Surface protein; Short=SU; Contains: Transmembrane protein; Short=TM; Flags: Precursor	gi|110347496|ref|NM_023596.3|	NM_023596	5e-12	-1	485	589	2933	3037	Mus musculus solute carrier family 29 (nucleoside transporters), member 3 (Slc29a3), mRNA
contig32548	JO002971	3974	isogroup00001										gi|94388936|ref|XM_917914.2|	XM_917914	3e-10	-1	1123	1161	4663	4701	PREDICTED: Mus musculus carboxypeptidase M, transcript variant 2 (Cpm), mRNA
contig32549	JO002972	3028	isogroup00001	sp|Q5KE13.1|BRO1_CRYNE	Q5KE13	5	1	2826	2963	787	832	Vacuolar protein-sorting protein BRO1; AltName: Full=BRO domain-containing protein 1	gi|149255278|ref|XM_001480196.1|	XM_001480196	3e-34	-1	817	1008	2466	2647	PREDICTED: Mus musculus predicted gene, EG640370 (EG640370), mRNA
contig32561	JO003467	1409	isogroup00007	sp|P61570.1|ENK17_HUMAN	P61570	1e-24	-1	402	1259	43	354	HERV-K_11q22.1 provirus ancestral Env polyprotein; AltName: Full=Envelope polyprotein; Contains: Surface protein; Short=SU; Contains: Transmembrane protein; Short=TM; Flags: Precursor	gi|116089354|ref|NM_201601.2|	NM_201601	0.39	-1	906	928	4724	4746	Mus musculus fibroblast growth factor receptor 2 (Fgfr2), transcript variant 2, mRNA
contig32572	JO003336	564	isogroup00002	sp|P21444.2|ENV_FLVC1	P21444	5e-33	-1	10	564	46	267	Envelope glycoprotein; AltName: Full=Env polyprotein; Contains: Surface protein; Short=SU; AltName: Full=Glycoprotein 70; Short=gp70; Flags: Precursor	gi|149251778|ref|XM_912392.3|	XM_912392	2.4	1	6	22	1572	1588	PREDICTED: Mus musculus similar to Dual specificity protein phosphatase CDC14A (CDC14 cell division cycle 14 homolog A) (LOC636856), mRNA
contig32573	JO003412	886	isogroup00005	sp|Q811D2.2|ANR26_MOUSE	Q811D2	1e-133	1	1	885	946	1240	Ankyrin repeat domain-containing protein 26	gi|124487432|ref|NM_001081112.1|	NM_001081112	7e-82	1	1	806	3104	3909	Mus musculus ankyrin repeat domain 26 (Ankrd26), mRNA
contig32591	JO003706	767	isogroup00020										gi|65301471|ref|NM_013834.2|	NM_013834	0.84	1	716	733	2052	2069	Mus musculus secreted frizzled-related protein 1 (Sfrp1), mRNA
contig32595	JO005131	638	isogroup00077	sp|A2VEC9.1|SSPO_HUMAN	A2VEC9	7e-05	1	322	528	4156	4225	SCO-spondin; Flags: Precursor	gi|70908365|ref|NM_001025566.1|	NM_001025566	5e-05	-1	1	41	1688	1728	Mus musculus choline kinase alpha (Chka), transcript variant 2, mRNA
contig32604	JO003453	1077	isogroup00006	sp|Q8N8U3.1|ZCHC5_HUMAN	Q8N8U3	1.1	1	819	1052	87	152	Zinc finger CCHC domain-containing protein 5	gi|142357407|ref|NM_027478.2|	NM_027478	1e-09	-1	614	681	1192	1260	Mus musculus RIKEN cDNA 5730494N06 gene (5730494N06Rik), mRNA
contig32607	JO002974	4270	isogroup00001	sp|Q62940.1|NEDD4_RAT	Q62940	4e-05	1	52	183	20	63	E3 ubiquitin-protein ligase NEDD4	gi|110815862|ref|NM_177366.3|	NM_177366	2e-21	-1	1670	1739	2267	2336	Mus musculus G protein-coupled receptor 157 (Gpr157), mRNA
contig32610	JO002975	1021	isogroup00001	sp|Q5R6X7.1|CBX3_PONAB	Q5R6X7	8e-12	1	130	432	107	183	Chromobox protein homolog 3; AltName: Full=Heterochromatin protein 1 homolog gamma; Short=HP1 gamma sp|Q13185.4|CBX3_HUMAN Chromobox protein homolog 3; AltName: Full=Heterochromatin protein 1 homolog gamma; Short=HP1 gamma; AltName: Full=Modifier 2 protein; AltName: Full=HECH	gi|149259452|ref|XR_031139.1|	XR_031139	1e-37	1	13	180	312	478	PREDICTED: Mus musculus similar to Chromobox homolog 3 (HP1 gamma homolog, Drosophila) (LOC665057), misc RNA
contig32615	JO002976	2076	isogroup00001	sp|P62967.1|TCR_STAES	P62967	5.6	1	1621	1839	167	245	Tetracycline resistance protein sp|P02983.3|TCR_STAAU Tetracycline resistance protein; AltName: Full=Tetracycline efflux protein	gi|149256932|ref|XM_001478833.1|	XM_001478833	3e-09	1	858	894	295	331	PREDICTED: Mus musculus hypothetical protein LOC100047775 (LOC100047775), mRNA
contig32635	JO002482	933	isogroup00001	sp|Q62940.1|NEDD4_RAT	Q62940	0.002	-1	684	764	23	49	E3 ubiquitin-protein ligase NEDD4	gi|113865958|ref|NM_133208.2|	NM_133208	2e-14	-1	628	727	3699	3799	Mus musculus zinc finger protein 287 (Zfp287), mRNA
contig32642	JO014477	607	isogroup01209	sp|Q6FV37.1|INO80_CANGA	Q6FV37	2.1	1	264	389	1124	1170	Putative DNA helicase INO80	gi|21703969|ref|NM_145493.1|	NM_145493	0.66	-1	507	528	1443	1464	Mus musculus complexin 4 (Cplx4), mRNA
contig32647	JO002979	1300	isogroup00001	sp|P63035.1|CYH2_RAT	P63035	0	-1	179	1300	19	392	Cytohesin-2; AltName: Full=PH, SEC7 and coiled-coil domain-containing protein 2; Short=CLM2; AltName: Full=ARF nucleotide-binding site opener; Short=Protein ARNO; AltName: Full=SEC7 homolog B sp|P63034.1|CYH2_MOUSE Cytohesin-2; AltName: Full=PH, SEC7 and coiled-coil domain-containing protein 2; Short=CLM2; AltName: Full=SEC7 homolog B; Short=mSec7-2	gi|31543517|ref|NM_011181.2|	NM_011181	0	-1	10	1299	225	1513	Mus musculus pleckstrin homology, Sec7 and coiled-coil domains 2 (Pscd2), mRNA
contig32650	JO002968	1025	isogroup00001	sp|Q6DDK2.1|FADS2_XENLA	Q6DDK2	8.6	-1	244	357	354	393	Fatty acid desaturase 2; AltName: Full=Delta(6) fatty acid desaturase; Short=Delta(6) desaturase; Short=D6D	gi|94384239|ref|XM_987811.1|	XM_987811	0.072	1	630	649	2211	2230	PREDICTED: Mus musculus similar to myosin light chain kinase (LOC676159), mRNA
contig32686	JO002982	1342	isogroup00001	sp|P46935.3|NEDD4_MOUSE	P46935	0.002	-1	1005	1115	36	72	E3 ubiquitin-protein ligase NEDD4; AltName: Full=Neural precursor cell expressed developmentally down-regulated protein 4; Short=NEDD-4	gi|149264002|ref|XM_001473865.1|	XM_001473865	3e-14	1	1006	1086	1121	1201	PREDICTED: Mus musculus similar to Ggps1 protein (LOC100045315), mRNA
contig32689	JO003948	823	isogroup00031	sp|Q60592.1|MAST2_MOUSE	Q60592	1e-114	1	2	823	845	1117	Microtubule-associated serine/threonine-protein kinase 2	gi|112363073|ref|NM_001042743.1|	NM_001042743	0	1	1	823	3001	3820	Mus musculus microtubule associated serine/threonine kinase 2 (Mast2), transcript variant 1, mRNA
contig32693	JO003428	2459	isogroup00006	sp|Q9WUJ3.1|MYOME_RAT	Q9WUJ3	3e-14	-1	1474	1620	2201	2249	Myomegalin; AltName: Full=Phosphodiesterase 4D-interacting protein; AltName: Full=Phosphodiesterase-binding protein clone 46	gi|86476087|ref|NM_001039376.1|	NM_001039376	4e-27	-1	301	435	6843	6977	Mus musculus phosphodiesterase 4D interacting protein (myomegalin) (Pde4dip), transcript variant 1, mRNA
contig32722	JO002981	1527	isogroup00001	sp|Q9G3N2.1|CYB_EOSRU	Q9G3N2	9e-26	-1	1212	1526	275	379	Cytochrome b; AltName: Full=Ubiquinol-cytochrome-c reductase complex cytochrome b subunit; AltName: Full=Cytochrome b-c1 complex subunit 3; AltName: Full=Complex III subunit 3; AltName: Full=Complex III subunit III	gi|37718975|ref|NM_198162.1|	NM_198162	0.027	1	241	261	1147	1167	Mus musculus microrchidia 2A (Morc2a), mRNA
contig32739	JO003615	2501	isogroup00016	sp|P46935.3|NEDD4_MOUSE	P46935	0.011	1	279	389	24	60	E3 ubiquitin-protein ligase NEDD4; AltName: Full=Neural precursor cell expressed developmentally down-regulated protein 4; Short=NEDD-4	gi|149234081|ref|XM_001478275.1|	XM_001478275	3e-12	1	881	942	3969	4030	PREDICTED: Mus musculus similar to serine/threonine kinase 11 interacting protein (LOC100047492), mRNA
contig32746	JO003616	885	isogroup00016	sp|Q29RW1.1|MYH4_RAT	Q29RW1	1e-144	-1	3	884	1456	1749	Myosin-4; AltName: Full=Myosin heavy chain 4; AltName: Full=Myosin heavy chain 2b; Short=MyHC-2b	gi|67189166|ref|NM_010855.2|	NM_010855	0	-1	1	885	4455	5339	Mus musculus myosin, heavy polypeptide 4, skeletal muscle (Myh4), mRNA
contig32764	JO002984	1935	isogroup00001										gi|85701817|ref|NM_001033315.1|	NM_001033315	4e-05	-1	1526	1555	892	921	Mus musculus homeodomain interacting protein kinase 4 (Hipk4), mRNA
contig32800	JO003430	1104	isogroup00006	sp|Q9WUJ3.1|MYOME_RAT	Q9WUJ3	1e-108	-1	1	1104	1642	2008	Myomegalin; AltName: Full=Phosphodiesterase 4D-interacting protein; AltName: Full=Phosphodiesterase-binding protein clone 46	gi|86476087|ref|NM_001039376.1|	NM_001039376	0	-1	203	1100	5166	6063	Mus musculus phosphodiesterase 4D interacting protein (myomegalin) (Pde4dip), transcript variant 1, mRNA
contig32807	JO002978	837	isogroup00001	sp|Q388F1.1|SEY1_TRYBB	Q388F1	3.7	-1	1	591	220	399	Protein SEY1 homolog	gi|142388301|ref|NM_028623.3|	NM_028623	1e-06	-1	270	301	3703	3734	Mus musculus cystatin E/M (Cst6), mRNA
contig32815	JO003512	1169	isogroup00010	sp|Q6ZRP5.2|YD019_HUMAN	Q6ZRP5	5e-07	-1	742	921	123	182	Putative uncharacterized protein FLJ46204	gi|144922677|ref|NM_194335.2|	NM_194335	0.082	-1	118	141	375	398	Mus musculus RIKEN cDNA 4933440H19 gene (4933440H19Rik), mRNA
contig32858	JO002986	1120	isogroup00001										gi|140969611|ref|NM_172458.3|	NM_172458	0.001	-1	18	44	6341	6367	Mus musculus RIKEN cDNA 9030612M13 gene (9030612M13Rik), mRNA
contig32868	JO003337	565	isogroup00002	sp|P26808.1|POL_MLVFP	P26808	8e-28	1	255	485	1126	1200	Pol polyprotein; Contains: Protease; Contains: Reverse transcriptase/ribonuclease H; Short=RT; Contains: Integrase; Short=IN	gi|149258996|ref|XM_001476722.1|	XM_001476722	2e-07	1	293	349	4840	4896	PREDICTED: Mus musculus hypothetical protein LOC100041156 (LOC100041156), mRNA
contig32870	JO003415	656	isogroup00005	sp|Q811D2.2|ANR26_MOUSE	Q811D2	2e-10	1	3	131	1539	1581	Ankyrin repeat domain-containing protein 26	gi|124487432|ref|NM_001081112.1|	NM_001081112	6e-23	1	8	146	5116	5254	Mus musculus ankyrin repeat domain 26 (Ankrd26), mRNA
contig32871	JO020324	721	isogroup00001	sp|P02586.2|TNNC2_RABIT	P02586	8e-75	-1	181	660	1	160	Troponin C, skeletal muscle	gi|46852154|ref|NM_009394.2|	NM_009394	0	-1	174	721	9	556	Mus musculus troponin C2, fast (Tnnc2), mRNA
contig32875	JO003514	501	isogroup00010	sp|A8PW87.1|NUBP1_BRUMA	A8PW87	3	1	33	251	25	102	Cytosolic Fe-S cluster assembly factor NUBP1 homolog	gi|141803445|ref|NM_172652.2|	NM_172652	0.14	-1	12	30	967	985	Mus musculus RIKEN cDNA 4632411B12 gene (4632411B12Rik), mRNA
contig32896	JO002988	873	isogroup00001	sp|Q9Z2L0.4|VDAC1_RAT	Q9Z2L0	9e-96	1	1	516	112	283	Voltage-dependent anion-selective channel protein 1; Short=VDAC-1; Short=rVDAC1; AltName: Full=Outer mitochondrial membrane protein porin 1	gi|142347292|ref|NM_011694.2|	NM_011694	0	1	1	702	375	1074	Mus musculus voltage-dependent anion channel 1 (Vdac1), mRNA
contig32911	JO002989	920	isogroup00001	sp|Q9I927.1|FUCL5_ANGJA	Q9I927	1.9	1	633	695	77	97	Fucolectin-5; Flags: Precursor	gi|142362513|ref|NM_172823.2|	NM_172823	0.001	1	867	889	3981	4003	Mus musculus leishmanolysin-like (metallopeptidase M8 family) (Lmln), mRNA
contig32936	JO002969	5932	isogroup00001	sp|Q9Y520.2|BA2L2_HUMAN	Q9Y520	0	-1	3	1925	1937	2579	Protein BAT2-like 2; AltName: Full=BAT2 domain-containing protein 1; AltName: Full=HBV X-transactivated gene 2 protein; AltName: Full=HBV XAg-transactivated protein 2; AltName: Full=HLA-B-associated transcript 2-like 2	gi|124486834|ref|NM_001081290.1|	NM_001081290	0	-1	4	4402	3470	7878	Mus musculus BAT2 domain containing 1 (Bat2d), mRNA
contig32939	JO002547	2168	isogroup00001	sp|Q58CS8.4|GNPTG_BOVIN	Q58CS8	3.4	-1	1318	1722	103	244	N-acetylglucosamine-1-phosphotransferase subunit gamma; AltName: Full=GlcNAc-1-phosphotransferase subunit gamma; AltName: Full=UDP-N-acetylglucosamine-1-phosphotransferase subunit gamma; Flags: Precursor	gi|142371853|ref|NM_178897.3|	NM_178897	2.4	-1	824	841	1710	1727	Mus musculus tRNA-yW synthesizing protein 1 homolog (S. cerevisiae) (Tyw1), transcript variant 2, mRNA
contig32971	JO003418	617	isogroup00005										gi|109134360|ref|NM_182650.3|	NM_182650	0.17	-1	599	617	582	600	Mus musculus heterogeneous nuclear ribonucleoprotein A2/B1 (Hnrpa2b1), transcript variant 2, mRNA
contig32984	JO003612	996	isogroup00016	sp|Q5SX40.1|MYH1_MOUSE	Q5SX40	1e-115	1	344	994	1	217	Myosin-1; AltName: Full=Myosin heavy chain 1; AltName: Full=Myosin heavy chain 2x; Short=MyHC-2x; AltName: Full=Myosin heavy chain, skeletal muscle, adult 1	gi|82524273|ref|NM_030679.1|	NM_030679	0	1	328	996	69	737	Mus musculus myosin, heavy polypeptide 1, skeletal muscle, adult (Myh1), mRNA
contig32985	JO002681	625	isogroup00001										gi|31560420|ref|NM_018780.2|	NM_018780	0.043	1	333	360	378	405	Mus musculus secreted frizzled-related sequence protein 5 (Sfrp5), mRNA
contig33010	JO003341	994	isogroup00002	sp|P03395.2|ENV_MLVFR	P03395	4e-68	1	123	992	118	403	Envelope glycoprotein; AltName: Full=Env polyprotein; Contains: Surface protein; Short=SU; AltName: Full=Glycoprotein 70; Short=gp70	gi|149269650|ref|XM_001474258.1|	XM_001474258	0.0003	1	203	262	837	896	PREDICTED: Mus musculus similar to gamma-aminobutyric acid A receptor, epsilon (LOC100040202), mRNA
contig33021	JO002991	640	isogroup00001	sp|P04026.1|POL_IPHA	P04026	6e-89	-1	3	638	569	779	Putative Pol polyprotein; Contains: Reverse transcriptase/ribonuclease H; Short=RT; Contains: Integrase; Short=IN	gi|149250856|ref|XM_001475285.1|	XM_001475285	7e-07	-1	331	362	2106	2137	PREDICTED: Mus musculus hypothetical protein LOC100040649 (LOC100040649), mRNA
contig33045	JO003445	3341	isogroup00006	sp|Q62940.1|NEDD4_RAT	Q62940	0.39	1	1081	1191	20	58	E3 ubiquitin-protein ligase NEDD4	gi|42734470|ref|NM_153600.2|	NM_153600	7e-14	-1	2889	2945	2146	2202	Mus musculus tetratricopeptide repeat domain 26 (Ttc26), mRNA
contig33054	JO002993	701	isogroup00001	sp|P02557.2|TBB_YEAST	P02557	4.7	1	116	322	84	138	Tubulin beta chain; AltName: Full=Beta-tubulin	gi|141802874|ref|NM_172161.3|	NM_172161	8e-07	-1	204	279	2606	2681	Mus musculus interleukin-1 receptor-associated kinase 2 (Irak2), mRNA
contig33064	JO003449	1770	isogroup00006	sp|Q5VU43.1|MYOME_HUMAN	Q5VU43	0	-1	2	1768	74	660	Myomegalin; AltName: Full=Phosphodiesterase 4D-interacting protein; AltName: Full=Cardiomyopathy-associated protein 2	gi|86476087|ref|NM_001039376.1|	NM_001039376	0	-1	9	1699	677	2370	Mus musculus phosphodiesterase 4D interacting protein (myomegalin) (Pde4dip), transcript variant 1, mRNA
contig33079	JO002987	1181	isogroup00001	sp|O70571.1|PDK4_MOUSE	O70571	3e-18	-1	1042	1179	367	412	[Pyruvate dehydrogenase [lipoamide]] kinase isozyme 4, mitochondrial; AltName: Full=Pyruvate dehydrogenase kinase isoform 4; Flags: Precursor	gi|118130875|ref|NM_013743.2|	NM_013743	2e-42	-1	950	1181	1213	1443	Mus musculus pyruvate dehydrogenase kinase, isoenzyme 4 (Pdk4), mRNA
contig33121	JO007729	662	isogroup00217	sp|Q8TDY2.3|RBCC1_HUMAN	Q8TDY2	6e-20	-1	523	660	1549	1594	RB1-inducible coiled-coil protein 1	gi|31982810|ref|NM_009826.3|	NM_009826	4e-55	-1	518	662	5075	5219	Mus musculus RB1-inducible coiled-coil 1 (Rb1cc1), mRNA
contig33135	JO002994	4502	isogroup00001	sp|Q91Z83.1|MYH7_MOUSE	Q91Z83	0	1	1	4500	295	1794	Myosin-7; AltName: Full=Myosin heavy chain 7; AltName: Full=Myosin heavy chain, cardiac muscle beta isoform; Short=MyHC-beta; AltName: Full=Myosin heavy chain slow isoform; Short=MyHC-slow	gi|118131045|ref|NM_080728.2|	NM_080728	0	1	1	4502	1024	5525	Mus musculus myosin, heavy polypeptide 7, cardiac muscle, beta (Myh7), mRNA
contig33145	JO002623	1344	isogroup00001	sp|P48415.2|SEC16_YEAST	P48415	1.9	1	669	785	834	872	COPII coat assembly protein SEC16; AltName: Full=Protein transport protein SEC16	gi|118129804|ref|NM_133878.2|	NM_133878	0.37	-1	663	681	1085	1103	Mus musculus regulator of chromosome condensation 1 (Rcc1), mRNA
contig33162	JO002997	506	isogroup00001	sp|Q8D336.1|Y165_WIGBR	Q8D336	3.1	1	241	375	69	113	UPF0301 protein WIGBR1650	gi|118130687|ref|NM_019496.3|	NM_019496	0.55	-1	66	83	2772	2789	Mus musculus Alport syndrome, mental retardation, midface hypoplasia and elliptocytosis chromosomal region gene 1 homolog (human) (Ammecr1), mRNA
contig33170	JO003339	597	isogroup00002	sp|Q27ID8.1|ENV_XMRV6	Q27ID8	4e-33	-1	61	597	46	253	Envelope glycoprotein; AltName: Full=Env polyprotein; Contains: Surface protein; Short=SU; Contains: Transmembrane protein; Short=TM; Contains: R-peptide; Flags: Precursor	gi|60279261|ref|NM_001012477.1|	NM_001012477	0.65	1	474	491	2139	2156	Mus musculus chemokine (C-X-C motif) ligand 12 (Cxcl12), transcript variant 3, mRNA
contig33176	JO002999	1552	isogroup00001										gi|22128762|ref|NM_147103.1|	NM_147103	0.11	1	322	341	642	661	Mus musculus olfactory receptor 555 (Olfr555), mRNA
contig33194	JO002562	1465	isogroup00001	sp|Q13698.4|CAC1S_HUMAN	Q13698	0	1	1	1464	1223	1710	Voltage-dependent L-type calcium channel subunit alpha-1S; AltName: Full=Voltage-gated calcium channel subunit alpha Cav1.1; AltName: Full=Calcium channel, L type, alpha-1 polypeptide, isoform 3, skeletal muscle	gi|124486621|ref|NM_001081023.1|	NM_001081023	0	1	1	1404	3667	5070	Mus musculus calcium channel, voltage-dependent, L type, alpha 1S subunit (Cacna1s), mRNA
contig33209	JO003671	503	isogroup00018	sp|Q9P265.3|DIP2B_HUMAN	Q9P265	3e-80	1	114	503	884	1013	Disco-interacting protein 2 homolog B; Short=DIP2 homolog B	gi|142362828|ref|NM_172819.2|	NM_172819	1e-145	1	1	503	1887	2392	Mus musculus DIP2 disco-interacting protein 2 homolog B (Drosophila) (Dip2b), mRNA
contig33214	JO003000	895	isogroup00001	sp|O43451.5|MGA_HUMAN	O43451	0.82	1	617	862	533	604	Maltase-glucoamylase, intestinal; Includes: Maltase; AltName: Full=Alpha-glucosidase; Includes: Glucoamylase; AltName: Full=Glucan 1,4-alpha-glucosidase	gi|87299634|ref|NM_009730.2|	NM_009730	1e-09	-1	18	66	4902	4950	Mus musculus attractin (Atrn), mRNA
contig33230	JO002527	545	isogroup00001	sp|Q5I043.1|UBP28_MOUSE	Q5I043	8e-93	-1	11	544	307	484	Ubiquitin carboxyl-terminal hydrolase 28; AltName: Full=Ubiquitin thioesterase 28; AltName: Full=Ubiquitin-specific-processing protease 28; AltName: Full=Deubiquitinating enzyme 28	gi|46852150|ref|NM_175482.3|	NM_175482	1e-159	-1	15	545	1014	1544	Mus musculus ubiquitin specific peptidase 28 (Usp28), mRNA
contig33244	JO003609	578	isogroup00016	sp|P13542.2|MYH8_MOUSE	P13542	1e-103	1	3	578	145	336	Myosin-8; AltName: Full=Myosin heavy chain 8; AltName: Full=Myosin heavy chain, skeletal muscle, perinatal; Short=MyHC-perinatal	gi|88196775|ref|NM_001039545.1|	NM_001039545	0	1	1	571	488	1064	Mus musculus myosin, heavy polypeptide 2, skeletal muscle, adult (Myh2), mRNA
contig33245	JO009828	540	isogroup00427	sp|Q68FX0.1|IDH3B_RAT	Q68FX0	3e-26	-1	2	133	133	176	Isocitrate dehydrogenase [NAD] subunit beta, mitochondrial; AltName: Full=Isocitric dehydrogenase subunit beta; AltName: Full=NAD(+)-specific ICDH subunit beta; Flags: Precursor	gi|141801765|ref|NM_130884.2|	NM_130884	7e-53	-1	1	133	416	548	Mus musculus isocitrate dehydrogenase 3 (NAD+) beta (Idh3b), mRNA
contig33261	JO003343	735	isogroup00002	sp|P21415.2|ENV_GALV	P21415	2e-47	1	242	733	337	501	Envelope glycoprotein; AltName: Full=Env polyprotein; Contains: Surface protein; Short=SU; AltName: Full=Glycoprotein 70; Short=gp70; Contains: Transmembrane protein; Short=TM; AltName: Full=Envelope protein p15E; Contains: R-peptide; AltName: Full=p2E; Flags: Precursor	gi|149269214|ref|XM_001480277.1|	XM_001480277	0.8	1	451	468	706	723	PREDICTED: Mus musculus similar to Archain 1 (LOC100044042), mRNA
contig33265	JO003002	990	isogroup00001	sp|P08548.1|LIN1_NYCCO	P08548	0.027	-1	23	106	570	599	LINE-1 reverse transcriptase homolog	gi|149250235|ref|XM_902784.3|	XM_902784	0.27	1	149	167	1172	1190	PREDICTED: Mus musculus similar to coiled-coil domain containing 72 (LOC628935), mRNA
contig33274	JO002564	1657	isogroup00001	sp|Q9Y520.2|BA2L2_HUMAN	Q9Y520	7e-29	-1	1402	1656	2812	2897	Protein BAT2-like 2; AltName: Full=BAT2 domain-containing protein 1; AltName: Full=HBV X-transactivated gene 2 protein; AltName: Full=HBV XAg-transactivated protein 2; AltName: Full=HLA-B-associated transcript 2-like 2	gi|124486834|ref|NM_001081290.1|	NM_001081290	1e-102	-1	178	478	9654	9954	Mus musculus BAT2 domain containing 1 (Bat2d), mRNA
contig33275	JO003003	879	isogroup00001										gi|142356046|ref|NM_205810.3|	NM_205810	4e-12	1	839	879	3078	3118	Mus musculus MAS-related GPR, member B1 (Mrgprb1), mRNA
contig33293	JO003005	997	isogroup00001	sp|P39950.2|CCNG1_RAT	P39950	1e-156	-1	15	887	1	291	Cyclin-G1; Short=Cyclin-G	gi|70906458|ref|NM_009831.2|	NM_009831	0	-1	14	950	223	1160	Mus musculus cyclin G1 (Ccng1), mRNA
contig33318	JO002985	563	isogroup00001										gi|94378205|ref|XM_622936.3|	XM_622936	0.61	1	89	106	6728	6745	PREDICTED: Mus musculus cat eye syndrome chromosome region, candidate 2 homolog (human), transcript variant 2 (Cecr2), mRNA
contig33353	JO003006	721	isogroup00001	sp|A5PK21.1|CKP2L_BOVIN	A5PK21	2.2	-1	32	214	320	388	Cytoskeleton-associated protein 2-like	gi|149256896|ref|XR_035155.1|	XR_035155	0.79	-1	410	427	139	156	PREDICTED: Mus musculus RIKEN cDNA 1700008P20 gene (1700008P20Rik), misc RNA
contig33360	JO003007	1514	isogroup00001	sp|Q62940.1|NEDD4_RAT	Q62940	0.34	-1	303	434	20	63	E3 ubiquitin-protein ligase NEDD4	gi|149265189|ref|XM_001473268.1|	XM_001473268	1e-19	1	308	381	928	1001	PREDICTED: Mus musculus similar to cysteine-rich PAK1inhibitor (LOC100044696), mRNA
contig33373	JO003008	1486	isogroup00001	sp|Q8VCR2.1|DHB13_MOUSE	Q8VCR2	0.26	1	803	901	268	304	17-beta-hydroxysteroid dehydrogenase 13; Short=17-beta-HSD 13; AltName: Full=Short-chain dehydrogenase/reductase 9; AltName: Full=Alcohol dehydrogenase PAN1B-like; Flags: Precursor	gi|133892283|ref|NM_008338.3|	NM_008338	2e-06	1	454	501	1952	1999	Mus musculus interferon gamma receptor 2 (Ifngr2), mRNA
contig33375	JO002887	1374	isogroup00001	sp|P03308.1|POLG_FMDVA	P03308	1.5	1	154	426	896	983	Genome polyprotein; Contains: Leader protease; Short=Lpro; Contains: Protein VP0; AltName: Full=VP4-VP2; Contains: Protein VP4; AltName: Full=Virion protein 4; AltName: Full=P1A; Contains: Protein VP2; AltName: Full=Virion protein 2; AltName: Full=P1B; Contains: Protein VP3; AltName: Full=Virion protein 3; AltName: Full=P1C; Contains: Protein VP1; AltName: Full=Virion protein 1; AltName: Full=P1D…	gi|70906458|ref|NM_009831.2|	NM_009831	5e-25	-1	1044	1325	2398	2690	Mus musculus cyclin G1 (Ccng1), mRNA
contig33376	JO002864	500	isogroup00001	sp|Q9U3K5.2|INX2_CAEEL	Q9U3K5	6.7	-1	253	402	197	246	Innexin-2; AltName: Full=Protein opu-2	gi|34328300|ref|NM_027554.2|	NM_027554	0.54	1	368	385	4174	4191	Mus musculus ubiquitin specific peptidase 38 (Usp38), mRNA
contig33377	JO003009	1154	isogroup00001	sp|Q8WZ42.2|TITIN_HUMAN	Q8WZ42	1e-179	-1	1	1152	33768	34151	Titin; AltName: Full=Connectin; AltName: Full=Rhabdomyosarcoma antigen MU-RMS-40.14	gi|77812698|ref|NM_028004.2|	NM_028004	0	-1	29	1152	79130	80253	Mus musculus titin (Ttn), transcript variant N2-B, mRNA
contig33393	JO003438	946	isogroup00006	sp|O75751.1|S22A3_HUMAN	O75751	1e-156	1	1	945	151	465	Solute carrier family 22 member 3; AltName: Full=Organic cation transporter 3; AltName: Full=Extraneuronal monoamine transporter; Short=EMT	gi|133892398|ref|NM_011395.2|	NM_011395	0	1	4	946	819	1761	Mus musculus solute carrier family 22 (organic cation transporter), member 3 (Slc22a3), mRNA
contig33399	JO003454	770	isogroup00006	sp|Q47HQ5.1|TRPB_DECAR	Q47HQ5	9.4	-1	362	508	43	91	Tryptophan synthase beta chain	gi|86439983|ref|NM_053196.3|	NM_053196	3e-16	1	319	374	1999	2054	Mus musculus sideroflexin 2 (Sfxn2), mRNA
contig33409	JO003510	689	isogroup00010	sp|P01065.1|IBB_VICAN	P01065	6	1	145	276	16	59	Bowman-Birk type proteinase inhibitor; AltName: Full=VAI	gi|141801868|ref|NM_001034865.2|	NM_001034865	0.19	1	401	419	1321	1339	Mus musculus NIMA (never in mitosis gene a)- related kinase 10 (Nek10), mRNA
contig33432	JO006492	1550	isogroup00143	sp|P02171.2|MYG_OCHPR	P02171	1.3	1	1500	1550	105	121	Myoglobin	gi|125347350|ref|NM_183161.3|	NM_183161	0.007	1	1128	1149	1997	2018	Mus musculus RIKEN cDNA 1700019H03 gene (1700019H03Rik), mRNA
contig33442	JO003010	815	isogroup00001	sp|P11369.2|POL2_MOUSE	P11369	0.0005	-1	85	384	1151	1257	Retrovirus-related Pol polyprotein LINE-1; AltName: Full=Long interspersed element-1; Short=L1; Includes: Reverse transcriptase; Includes: Endonuclease	gi|149264761|ref|XM_001473430.1|	XM_001473430	0.23	-1	519	537	2250	2268	PREDICTED: Mus musculus similar to RAB3C, member RAS oncogene family, transcript variant 2 (LOC100044883), mRNA
contig33450	JO003011	1248	isogroup00001	sp|Q9ZHE3.1|HIS5_BUCAP	Q9ZHE3	3	1	934	1212	49	128	Imidazole glycerol phosphate synthase subunit hisH; AltName: Full=IGP synthase glutamine amidotransferase subunit; AltName: Full=IGP synthase subunit hisH; AltName: Full=ImGP synthase subunit hisH; Short=IGPS subunit hisH	gi|84872226|ref|NM_027696.2|	NM_027696	1e-13	-1	269	327	4369	4428	Mus musculus mesoderm induction early response 1 homolog (Xenopus laevis (Mier1), transcript variant 1, mRNA
contig33459	JO003012	962	isogroup00001										gi|70906458|ref|NM_009831.2|	NM_009831	7e-08	-1	319	499	1660	1837	Mus musculus cyclin G1 (Ccng1), mRNA
contig33463	JO003013	1806	isogroup00001	sp|Q0G9M9.1|RPOC2_LIRTU	Q0G9M9	0.19	1	171	518	1001	1113	DNA-directed RNA polymerase subunit beta''; AltName: Full=PEP; AltName: Full=Plastid-encoded RNA polymerase subunit beta''; Short=RNA polymerase subunit beta''	gi|84872141|ref|NR_002844.1|	NR_002844	6e-10	-1	697	758	4105	4166	Mus musculus X (inactive)-specific transcript, antisense (Tsix) on chromosome X
contig33468	JO014961	613	isogroup01329	sp|Q04BB0.1|UPP_LACDB	Q04BB0	2.1	-1	12	170	96	147	Uracil phosphoribosyltransferase; AltName: Full=UMP pyrophosphorylase; AltName: Full=UPRTase sp|Q1GAX2.1|UPP_LACDA Uracil phosphoribosyltransferase; AltName: Full=UMP pyrophosphorylase; AltName: Full=UPRTase	gi|114431264|ref|NM_008997.3|	NM_008997	1e-14	-1	196	244	4359	4407	Mus musculus RAB11B, member RAS oncogene family (Rab11b), mRNA
contig33476	JO003015	1309	isogroup00001	sp|A6UYE6.1|TYSY_PSEA7	A6UYE6	7	1	500	697	192	255	Thymidylate synthase; Short=TS; Short=TSase	gi|46402212|ref|NM_207232.1|	NM_207232	0.092	1	833	852	611	630	Mus musculus expressed sequence AW456874 (AW456874), mRNA
contig33477	JO003345	598	isogroup00002	sp|P03387.1|ENV_MSVFB	P03387	2e-38	1	1	387	77	205	Envelope glycoprotein; AltName: Full=Env polyprotein; Contains: Surface protein; Short=SU; AltName: Full=Glycoprotein 70; Short=gp70; Contains: Transmembrane protein; Short=TM; AltName: Full=Envelope protein p15E; Contains: R-peptide; AltName: Full=p2E; Flags: Precursor	gi|149257233|ref|XM_001473023.1|	XM_001473023	7e-07	1	8	83	1971	2046	PREDICTED: Mus musculus similar to pol protein (LOC100039507), mRNA
contig33478	JO002616	1284	isogroup00001	sp|Q49AR2.2|CE022_HUMAN	Q49AR2	1e-157	-1	195	1283	77	442	UPF0489 protein C5orf22	gi|142381499|ref|NM_029998.2|	NM_029998	1e-180	-1	217	791	824	1398	Mus musculus RIKEN cDNA 6030458C11 gene (6030458C11Rik), mRNA
contig33491	JO005147	3293	isogroup00080	sp|Q62417.2|SRBS1_MOUSE	Q62417	1e-37	1	3	236	1213	1290	Sorbin and SH3 domain-containing protein 1; AltName: Full=Ponsin; AltName: Full=c-Cbl-associated protein; Short=CAP; AltName: Full=SH3 domain protein 5; AltName: Full=SH3P12	gi|78000153|ref|NM_001034964.1|	NM_001034964	1e-131	1	1	471	2028	2495	Mus musculus sorbin and SH3 domain containing 1 (Sorbs1), transcript variant 5, mRNA
contig33499	JO003016	2354	isogroup00001	sp|Q8BX17.1|GEMI5_MOUSE	Q8BX17	0	1	2	1282	304	730	Gem-associated protein 5; Short=Gemin5	gi|142350379|ref|NM_172558.2|	NM_172558	0	1	1	1314	929	2242	Mus musculus gem (nuclear organelle) associated protein 5 (Gemin5), mRNA
contig33511	JO002615	3574	isogroup00001	sp|P62512.1|MIM1_ASHGO	P62512	2.7	1	1371	1550	90	138	Mitochondrial import protein 1	gi|149270816|ref|XM_001471675.1|	XM_001471675	0.064	1	716	736	122	142	PREDICTED: Mus musculus hypothetical protein LOC100044198 (LOC100044198), mRNA
contig33518	JO003668	1103	isogroup00018	sp|P81269.1|ATF1_MOUSE	P81269	3e-18	-1	966	1103	224	269	Cyclic AMP-dependent transcription factor ATF-1; Short=cAMP-dependent transcription factor ATF-1; AltName: Full=Activating transcription factor 1; AltName: Full=TCR-ATF1	gi|149271329|ref|XM_001478226.1|	XM_001478226	2e-58	-1	876	1103	806	1037	PREDICTED: Mus musculus similar to Atf1 protein (LOC100047705), mRNA
contig33544	JO002633	4001	isogroup00001	sp|A7N512.1|DDL_VIBHB	A7N512	1.6	-1	1322	1594	11	93	D-alanine--D-alanine ligase; AltName: Full=D-alanylalanine synthetase; AltName: Full=D-Ala-D-Ala ligase	gi|110815862|ref|NM_177366.3|	NM_177366	2e-23	-1	393	465	2267	2339	Mus musculus G protein-coupled receptor 157 (Gpr157), mRNA
contig33554	JO002760	839	isogroup00001	sp|Q6UX73.2|CP089_HUMAN	Q6UX73	8.3	-1	242	322	362	388	Uncharacterized protein C16orf89; Flags: Precursor	gi|111154108|ref|NM_010937.2|	NM_010937	3e-07	-1	1	37	3254	3290	Mus musculus neuroblastoma ras oncogene (Nras), mRNA
contig33555	JO003017	825	isogroup00001	sp|Q86U02.1|CN165_HUMAN	Q86U02	6.9	-1	238	288	46	62	Putative uncharacterized protein C14orf165	gi|130490510|ref|NR_003372.1|	NR_003372	2e-05	-1	232	277	608	653	Mus musculus predicted gene, EG666043 (EG666043) on chromosome 9
contig33573	JO003344	637	isogroup00002	sp|P03356.2|POL_MLVAV	P03356	6e-64	1	274	636	150	270	Pol polyprotein; Contains: Protease; Contains: Reverse transcriptase/ribonuclease H; Short=RT; Contains: Integrase; Short=IN	gi|40254097|ref|NM_144901.2|	NM_144901	0.044	-1	99	118	793	812	Mus musculus cold shock domain containing E1, RNA binding (Csde1), mRNA
contig33577	JO003518	625	isogroup00011	sp|A0JNB1.1|ZN227_BOVIN	A0JNB1	6e-11	-1	312	623	576	682	Zinc finger protein 227	gi|110665713|ref|NM_001003666.2|	NM_001003666	8e-10	-1	547	599	1534	1586	Mus musculus zinc finger protein 457 (Zfp457), mRNA
contig33602	JO003485	917	isogroup00008	sp|Q8NF91.3|SYNE1_HUMAN	Q8NF91	1e-137	1	41	916	6326	6617	Nesprin-1; AltName: Full=Nuclear envelope spectrin repeat protein 1; AltName: Full=Synaptic nuclear envelope protein 1; Short=Syne-1; AltName: Full=Myocyte nuclear envelope protein 1; Short=Myne-1; AltName: Full=Enaptin	gi|119120864|ref|NM_001079686.1|	NM_001079686	0	1	5	915	1616	2526	Mus musculus synaptic nuclear envelope 1 (Syne1), transcript variant 3, mRNA
contig33607	JO003873	1253	isogroup00027	sp|Q6KHM2.1|OBG_MYCMO	Q6KHM2	5.1	1	54	200	347	396	GTPase obg; AltName: Full=GTP-binding protein obg	gi|118130448|ref|NM_177596.3|	NM_177596	0.35	1	713	735	2402	2424	Mus musculus predicted gene, EG210853 (EG210853), mRNA
contig33632	JO003318	1761	isogroup00002	sp|P08548.1|LIN1_NYCCO	P08548	8e-13	-1	362	643	260	359	LINE-1 reverse transcriptase homolog	gi|126723320|ref|NM_183163.2|	NM_183163	3e-08	1	1628	1662	1072	1106	Mus musculus rhomboid, veinlet-like 2 (Drosophila) (Rhbdl2), mRNA
contig33636	JO003342	591	isogroup00002	sp|P21443.1|ENV_FLVC6	P21443	5e-39	1	1	558	46	259	Envelope glycoprotein; AltName: Full=Env polyprotein; Contains: Surface protein; Short=SU; AltName: Full=Glycoprotein 70; Short=gp70; Contains: Transmembrane protein; Short=TM; AltName: Full=Envelope protein p15E; Contains: R-peptide; AltName: Full=p2E; Flags: Precursor	gi|82905334|ref|XM_488033.3|	XM_488033	0.64	1	358	375	73	90	PREDICTED: Mus musculus predicted gene, EG435975 (EG435975), mRNA
contig33637	JO003677	653	isogroup00018	sp|Q57846.1|Y403_METJA	Q57846	1.1	1	301	474	30	95	UPF0103 protein MJ0403	gi|31543968|ref|NM_020570.2|	NM_020570	0.18	1	59	77	3078	3096	Mus musculus X-ray repair complementing defective repair in Chinese hamster cells 2 (Xrcc2), mRNA
contig33659	JO003018	988	isogroup00001	sp|Q62940.1|NEDD4_RAT	Q62940	2e-06	-1	806	949	21	68	E3 ubiquitin-protein ligase NEDD4	gi|116089270|ref|NR_003243.1|	NR_003243	5e-12	1	870	926	1496	1552	Mus musculus fetal and adult testis expressed 1 (Fate1) on chromosome X
contig33688	JO003019	1392	isogroup00001	sp|Q6Q484.1|IBP1_SPETR	Q6Q484	7.6	-1	412	654	9	85	Insulin-like growth factor-binding protein 1; Short=IGF-binding protein 1; Short=IGFBP-1; Short=IBP-1; Flags: Precursor	gi|141801921|ref|NM_207246.3|	NM_207246	1e-13	-1	389	432	3718	3761	Mus musculus RAS, guanyl releasing protein 3 (Rasgrp3), mRNA
contig33690	JO003346	565	isogroup00002	sp|P03341.4|GAG_BAEVM	P03341	2e-33	-1	1	564	64	269	Gag polyprotein; AltName: Full=Core polyprotein; Contains: Matrix protein p15; Short=MA; Contains: RNA-binding phosphoprotein p12; AltName: Full=pp12; Contains: Capsid protein p30; Short=CA; Contains: Nucleocapsid protein p10; Short=NC-gag	gi|53749209|ref|NM_001005420.1|	NM_001005420	0.15	1	159	177	775	793	Mus musculus gene model 347, (NCBI) (Gm347), mRNA
contig33704	JO002665	2893	isogroup00001	sp|Q13508.2|NAR3_HUMAN	Q13508	1e-129	-1	1688	2758	6	389	Ecto-ADP-ribosyltransferase 3; AltName: Full=NAD(P)(+)--arginine ADP-ribosyltransferase 3; AltName: Full=Mono(ADP-ribosyl)transferase 3; Flags: Precursor	gi|32171189|ref|NM_181728.1|	NM_181728	5e-36	-1	1973	2773	1	798	Mus musculus ADP-ribosyltransferase 3 (Art3), mRNA
contig33713	JO005145	738	isogroup00079	sp|Q9USL3.1|SYIM_SCHPO	Q9USL3	8.8	-1	367	585	284	364	Isoleucyl-tRNA synthetase, mitochondrial; AltName: Full=Isoleucine--tRNA ligase; Short=IleRS	gi|116292183|ref|NM_007866.2|	NM_007866	6e-11	1	56	94	2081	2119	Mus musculus delta-like 3 (Drosophila) (Dll3), mRNA
contig33714	JO002650	3161	isogroup00001	sp|Q13698.4|CAC1S_HUMAN	Q13698	2e-43	1	1	489	1712	1873	Voltage-dependent L-type calcium channel subunit alpha-1S; AltName: Full=Voltage-gated calcium channel subunit alpha Cav1.1; AltName: Full=Calcium channel, L type, alpha-1 polypeptide, isoform 3, skeletal muscle	gi|124486621|ref|NM_001081023.1|	NM_001081023	4e-52	1	217	431	5356	5567	Mus musculus calcium channel, voltage-dependent, L type, alpha 1S subunit (Cacna1s), mRNA
contig33728	JO003023	595	isogroup00001	sp|A8GCE0.1|LFTR_SERP5	A8GCE0	1.6	1	100	198	202	234	Leucyl/phenylalanyl-tRNA--protein transferase; AltName: Full=L/F-transferase; AltName: Full=Leucyltransferase; AltName: Full=Phenyalanyltransferase	gi|125656166|ref|NM_146024.1|	NM_146024	3e-06	-1	8	54	1355	1401	Mus musculus ankyrin repeat domain 40 (Ankrd40), transcript variant 2, mRNA
contig33735	JO003024	1104	isogroup00001	sp|P54643.1|SP87_DICDI	P54643	0.42	-1	835	927	578	608	Spore coat protein SP87; AltName: Full=Protein PL3; Flags: Precursor	gi|142362607|ref|NM_178869.3|	NM_178869	2e-21	-1	841	913	1961	2033	Mus musculus tubulin tyrosine ligase-like 1 (Ttll1), mRNA
contig33737	JO003025	1348	isogroup00001	sp|Q9ESL4.1|MLTK_MOUSE	Q9ESL4	1e-172	-1	237	1307	1	362	Mitogen-activated protein kinase kinase kinase MLT; AltName: Full=MLK-like mitogen-activated protein triple kinase; AltName: Full=Leucine zipper- and sterile alpha motif kinase ZAK; AltName: Full=Sterile alpha motif- and leucine zipper-containing kinase AZK; AltName: Full=Mixed lineage kinase-related kinase; Short=MLK-related kinase; Short=MRK	gi|142375401|ref|NM_023057.2|	NM_023057	0	-1	319	1342	1	1024	Mus musculus RIKEN cDNA B230120H23 gene (B230120H23Rik), transcript variant 1, mRNA
contig33766	JO002848	1113	isogroup00001	sp|Q5TB80.2|QN1_HUMAN	Q5TB80	3e-27	1	1	201	1336	1402	Protein QN1 homolog	gi|149259823|ref|XM_001480975.1|	XM_001480975	1e-40	1	1	149	4340	4488	PREDICTED: Mus musculus RIKEN cDNA 4922501C03 gene (4922501C03Rik), mRNA
contig33807	JO003347	562	isogroup00002	sp|P03355.3|POL_MLVMO	P03355	3e-57	-1	1	561	835	1021	Gag-Pol polyprotein; Short=Pr180gag-pol; Contains: Matrix protein p15; Short=MA; Contains: RNA-binding phosphoprotein p12; AltName: Full=pp12; Contains: Capsid protein p30; Short=CA; Contains: Nucleocapsid protein p10; Short=NC-pol; Contains: Protease p14; Short=PR; Contains: Reverse transcriptase/ribonuclease H p80; Short=RT; Contains: Integrase p46; Short=IN	gi|94369201|ref|XM_895806.2|	XM_895806	0.61	1	386	403	1768	1785	PREDICTED: Mus musculus predicted gene, EG620382 (EG620382), mRNA
contig33828	JO003029	527	isogroup00001	sp|Q9QZR8.1|PDZD2_RAT	Q9QZR8	2.6	-1	40	378	972	1096	PDZ domain-containing protein 2; AltName: Full=PDZ domain-containing protein 3; AltName: Full=Plakophilin-related armadillo repeat protein-interacting PDZ protein; Contains: Processed PDZ domain-containing protein 2	gi|114326501|ref|NM_133915.2|	NM_133915	0.57	1	201	218	3262	3279	Mus musculus paxillin (Pxn), transcript variant beta, mRNA
contig33831	JO005146	596	isogroup00079	sp|Q96CB5.1|CH044_HUMAN	Q96CB5	0.41	-1	380	481	36	72	Putative uncharacterized protein C8orf44	gi|118129874|ref|NM_009858.2|	NM_009858	9e-25	-1	392	469	1320	1396	Mus musculus CD8 antigen, beta chain 1 (Cd8b1), mRNA
contig33836	JO002781	502	isogroup00001	sp|Q9NPB8.2|GDE5_HUMAN	Q9NPB8	9e-93	1	2	502	444	610	Putative glycerophosphodiester phosphodiesterase 5	gi|111185941|ref|NM_028802.2|	NM_028802	0	1	1	502	1540	2041	Mus musculus preimplantation protein 4 (Prei4), transcript variant 2, mRNA
contig33837	JO003030	1421	isogroup00001	sp|Q9NPB8.2|GDE5_HUMAN	Q9NPB8	1e-26	1	1	186	611	672	Putative glycerophosphodiester phosphodiesterase 5	gi|111185941|ref|NM_028802.2|	NM_028802	3e-60	1	811	1076	2827	3094	Mus musculus preimplantation protein 4 (Prei4), transcript variant 2, mRNA
contig33854	JO003493	782	isogroup00008	sp|Q6ZWR6.2|SYNE1_MOUSE	Q6ZWR6	2e-42	-1	3	302	5756	5855	Nesprin-1; AltName: Full=Nuclear envelope spectrin repeat protein 1; AltName: Full=Synaptic nuclear envelope protein 1; Short=Syne-1; AltName: Full=Myocyte nuclear envelope protein 1; Short=Myne-1; AltName: Full=Enaptin	gi|119120864|ref|NM_001079686.1|	NM_001079686	1e-49	-1	1	196	39	234	Mus musculus synaptic nuclear envelope 1 (Syne1), transcript variant 3, mRNA
contig33878	JO003032	760	isogroup00001	sp|P63118.2|GAH2_HUMAN	P63118	1e-11	1	239	451	1	70	HERV-H_3q26 provirus ancestral Gag polyprotein; Short=Gag polyprotein	gi|31982567|ref|NM_011241.3|	NM_011241	0.0009	-1	60	82	1374	1396	Mus musculus RAN GTPase activating protein 1 (Rangap1), mRNA
contig33891	JO003492	1054	isogroup00008	sp|Q8NF91.3|SYNE1_HUMAN	Q8NF91	1e-156	-1	49	1053	5526	5860	Nesprin-1; AltName: Full=Nuclear envelope spectrin repeat protein 1; AltName: Full=Synaptic nuclear envelope protein 1; Short=Syne-1; AltName: Full=Myocyte nuclear envelope protein 1; Short=Myne-1; AltName: Full=Enaptin	gi|119120864|ref|NM_001079686.1|	NM_001079686	1e-107	-1	1	284	39	322	Mus musculus synaptic nuclear envelope 1 (Syne1), transcript variant 3, mRNA
contig33892	JO003034	527	isogroup00001	sp|P20929.3|NEBU_HUMAN	P20929	4e-96	-1	1	525	2893	3067	Nebulin	gi|94366440|ref|XM_130232.8|	XM_130232	0	-1	1	527	9079	9605	PREDICTED: Mus musculus nebulin (Neb), mRNA
contig33908	JO003022	687	isogroup00001	sp|Q8VCR2.1|DHB13_MOUSE	Q8VCR2	0.18	1	501	578	279	304	17-beta-hydroxysteroid dehydrogenase 13; Short=17-beta-HSD 13; AltName: Full=Short-chain dehydrogenase/reductase 9; AltName: Full=Alcohol dehydrogenase PAN1B-like; Flags: Precursor	gi|124486810|ref|NM_001081304.1|	NM_001081304	5e-08	1	526	563	5180	5217	Mus musculus activating transcription factor 6 (Atf6), mRNA
contig33911	JO002811	940	isogroup00001	sp|Q92845.2|KIFA3_HUMAN	Q92845	2e-12	1	1	105	758	792	Kinesin-associated protein 3; Short=KAP-3; Short=KAP3; AltName: Full=Smg GDS-associated protein	gi|133893224|ref|NM_010629.2|	NM_010629	2e-26	1	37	197	2566	2726	Mus musculus kinesin-associated protein 3 (Kifap3), mRNA
contig33915	JO003349	623	isogroup00002	sp|Q14BN4.1|SLMAP_HUMAN	Q14BN4	8e-96	1	3	623	592	798	Sarcolemmal membrane-associated protein; Short=Sarcolemmal-associated protein	gi|56605991|ref|NM_032008.3|	NM_032008	0	1	1	623	1975	2597	Mus musculus sarcolemma associated protein (Slmap), mRNA
contig33930	JO002965	595	isogroup00001	sp|P11369.2|POL2_MOUSE	P11369	7e-27	1	42	287	90	171	Retrovirus-related Pol polyprotein LINE-1; AltName: Full=Long interspersed element-1; Short=L1; Includes: Reverse transcriptase; Includes: Endonuclease	gi|124487375|ref|NM_001081101.1|	NM_001081101	0.01	1	91	127	5549	5585	Mus musculus RIKEN cDNA 4933407H18 gene (4933407H18Rik), mRNA
contig33931	JO003037	1085	isogroup00001	sp|Q9WTQ0.2|KPCT_RAT	Q9WTQ0	1e-175	-1	3	875	1	291	Protein kinase C theta type; AltName: Full=nPKC-theta	gi|118130636|ref|NM_008859.2|	NM_008859	0	-1	4	877	87	960	Mus musculus protein kinase C, theta (Prkcq), mRNA
contig33934	JO003021	635	isogroup00001	sp|Q91W90.2|TXND5_MOUSE	Q91W90	0.27	-1	219	389	174	226	Thioredoxin domain-containing protein 5; AltName: Full=Thioredoxin-like protein p46; AltName: Full=Endoplasmic reticulum resident protein 46; Short=ER protein 46; Short=ERp46; AltName: Full=Plasma cell-specific thioredoxin-related protein; Short=PC-TRP; Flags: Precursor	gi|149266104|ref|XM_001478101.1|	XM_001478101	0.044	-1	340	363	399	422	PREDICTED: Mus musculus hypothetical protein LOC100047614 (LOC100047614), mRNA
contig33939	JO003038	2766	isogroup00001										gi|142372189|ref|NM_134065.3|	NM_134065	0.013	-1	2493	2514	1179	1200	Mus musculus ependymin related protein 1 (zebrafish) (Epdr1), mRNA
contig33953	JO009475	707	isogroup00384	sp|P04023.1|GAG_IPHA	P04023	5e-08	1	457	702	2	83	Retrovirus-related Gag polyprotein; Contains: Protease	gi|94403162|ref|XM_983026.1|	XM_983026	0.049	1	287	310	83	106	PREDICTED: Mus musculus similar to putative retrovirus-related gag protein (LOC675548), mRNA
contig33960	JO003039	951	isogroup00001	sp|Q96N68.1|CR015_HUMAN	Q96N68	3.5	1	259	354	115	144	Putative uncharacterized protein C18orf15	gi|142372103|ref|NM_178662.3|	NM_178662	4e-06	1	172	226	2902	2956	Mus musculus ataxia, cerebellar, Cayman type homolog (human) (Atcay), mRNA
contig33982	JO003040	579	isogroup00001	sp|Q8BR26.2|YK014_MOUSE	Q8BR26	3e-19	-1	434	577	83	130	CD225 family protein FLJ76511 homolog	gi|124486922|ref|NM_001081260.1|	NM_001081260	0.04	1	149	172	3659	3682	Mus musculus tankyrase 1 binding protein 1 (Tnks1bp1), mRNA
contig33983	JL988064	829	isogroup04903	sp|Q0V8S0.1|HGS_BOVIN	Q0V8S0	0.19	1	487	777	650	735	Hepatocyte growth factor-regulated tyrosine kinase substrate	gi|6678194|ref|NM_009305.1|	NM_009305	7e-14	-1	231	350	1607	1726	Mus musculus synaptophysin (Syp), mRNA
contig33998	JO020275	1314	isogroup03084	sp|Q5IS70.1|ATN1_PANTR	Q5IS70	5.4	-1	649	741	435	465	Atrophin-1; AltName: Full=Dentatorubral-pallidoluysian atrophy protein homolog	gi|142381588|ref|NM_172998.2|	NM_172998	0.37	-1	109	127	3850	3868	Mus musculus transmembrane protein 118 (Tmem118), mRNA
contig34001	JO008513	684	isogroup00279	sp|P06333.1|TCB1_RABIT	P06333	0.082	-1	144	260	63	102	T-cell receptor beta chain ANA 11	gi|6679772|ref|NM_008000.1|	NM_008000	0.74	-1	343	360	1623	1640	Mus musculus fer (fms/fps related) protein kinase, testis specific 2 (Fert2), transcript variant 2, mRNA
contig34018	JO003468	908	isogroup00007	sp|O56860.1|GAG_FFV	O56860	3.2	1	558	731	428	490	Gag polyprotein; Contains: Gag protein; AltName: Full=p48Gag; Contains: p3; AltName: Full=p3Gag	gi|30794489|ref|NM_017405.1|	NM_017405	0.064	-1	696	715	883	902	Mus musculus lipolysis stimulated lipoprotein receptor (Lsr), mRNA
contig34025	JO002927	7650	isogroup00001	sp|P20929.3|NEBU_HUMAN	P20929	0	-1	1	7650	275	2824	Nebulin	gi|149249377|ref|XM_976519.2|	XM_976519	0	-1	8	7650	843	8485	PREDICTED: Mus musculus nebulin (Neb), mRNA
contig34038	JO002667	551	isogroup00001	sp|P10261.1|PR7R_MMTVG	P10261	1.7	-1	365	493	235	277	Protein PR73 3'-endogenous	gi|13386207|ref|NM_027170.1|	NM_027170	0.038	1	475	494	890	909	Mus musculus RIKEN cDNA 2310057N15 gene (2310057N15Rik), mRNA
contig34040	JO003350	1879	isogroup00002	sp|Q72ZW0.1|HEM1_BACC1	Q72ZW0	6.5	-1	541	804	17	89	Glutamyl-tRNA reductase; Short=GluTR	gi|149273403|ref|XM_001472046.1|	XM_001472046	2.1	-1	1783	1800	144	161	PREDICTED: Mus musculus similar to cyclic nucleotide gated channel beta 1 (LOC100038990), mRNA
contig34055	JO002544	639	isogroup00001	sp|Q80XB4.2|NRAP_MOUSE	Q80XB4	1e-98	1	3	638	155	367	Nebulin-related-anchoring protein; Short=N-RAP	gi|117606367|ref|NM_008733.3|	NM_008733	1e-143	1	30	639	651	1260	Mus musculus nebulin-related anchoring protein (Nrap), transcript variant 2, mRNA
contig34077	JO003400	1516	isogroup00005	sp|Q3C2P8.1|SPRE2_RAT	Q3C2P8	1	-1	1244	1447	284	360	Sprouty-related, EVH1 domain-containing protein 2; Short=Spred-2	gi|142375035|ref|NM_020568.2|	NM_020568	0.42	1	18	40	4655	4677	Mus musculus plasma membrane associated protein, S3-12 (S3-12), mRNA
contig34092	JO003390	2291	isogroup00004	sp|P51517.1|POL_SRV2	P51517	1e-110	-1	169	1341	12	423	Pol polyprotein; Contains: Reverse transcriptase/ribonuclease H; Short=RT; Contains: Integrase; Short=IN	gi|149265934|ref|XM_001473767.1|	XM_001473767	3e-06	-1	1100	1167	2491	2558	PREDICTED: Mus musculus hypothetical protein LOC100045282 (LOC100045282), mRNA
contig34111	JO002928	1558	isogroup00001	sp|P03365.2|POL_MMTVB	P03365	1e-126	-1	3	629	175	385	Pol polyprotein; Contains: Reverse transcriptase/ribonuclease H; Short=RT; Contains: Integrase; Short=IN	gi|149271734|ref|XR_032822.1|	XR_032822	2e-06	1	910	965	1012	1067	PREDICTED: Mus musculus similar to Translocase of outer mitochondrial membrane 20 homolog (yeast) (LOC629340), misc RNA
contig34145	JO003045	1833	isogroup00001	sp|Q9WUF3.1|C8AP2_MOUSE	Q9WUF3	0	1	1	1638	493	1042	CASP8-associated protein 2; AltName: Full=FLICE-associated huge protein	gi|6753287|ref|NM_011997.1|	NM_011997	1e-169	1	5	1342	1736	3085	Mus musculus caspase 8 associated protein 2 (Casp8ap2), mRNA
contig34155	JO004592	913	isogroup00059	sp|Q01484.3|ANK2_HUMAN	Q01484	1e-123	-1	2	910	3530	3837	Ankyrin-2; Short=ANK-2; AltName: Full=Brain ankyrin; AltName: Full=Ankyrin-B; AltName: Full=Non-erythroid ankyrin	gi|77681980|ref|NM_001034168.1|	NM_001034168	1e-129	-1	321	909	1784	2366	Mus musculus ankyrin 2, brain (Ank2), transcript variant 3, mRNA
contig34172	JO002881	1226	isogroup00001	sp|P60507.1|EFC1_HUMAN	P60507	1e-26	1	434	931	411	571	HERV-F(c)1_Xq21.33 provirus ancestral Env polyprotein; AltName: Full=Envelope polyprotein; AltName: Full=Fc1env; AltName: Full=HERV-Fc1env; Contains: Surface protein; Short=SU; Contains: Transmembrane protein; Short=TM; Flags: Precursor	gi|142349236|ref|NM_001033448.2|	NM_001033448	0.022	1	1159	1179	2167	2187	Mus musculus gene model 962, (NCBI) (Gm962), mRNA
contig34184	JO007020	1349	isogroup00177	sp|Q8CJ78.1|ZN628_MOUSE	Q8CJ78	1.1	1	261	425	205	259	Zinc finger protein 628; AltName: Full=Zinc finger protein expressed in embryonal cells and certain adult organs	gi|118130067|ref|NM_144902.3|	NM_144902	0.024	1	1294	1318	2416	2440	Mus musculus solute carrier family 35 (UDP-N-acetylglucosamine (UDP-GlcNAc) transporter), member 3 (Slc35a3), mRNA
contig34214	JO003401	653	isogroup00005	sp|Q86AH4.1|Y8592_DICDI	Q86AH4	0.82	-1	17	253	216	292	Putative uncharacterized protein DDB_G0271982	gi|114326467|ref|NM_199449.2|	NM_199449	0.045	-1	479	498	2275	2294	Mus musculus zinc fingers and homeoboxes protein 2 (Zhx2), mRNA
contig34245	JO020326	519	isogroup00003										gi|125656170|ref|NM_009712.3|	NM_009712	2e-09	1	272	319	2206	2253	Mus musculus arylsulfatase B (Arsb), mRNA
contig34247	JO003940	1958	isogroup00030	sp|Q864V5.1|FUND2_PIG	Q864V5	1e-77	-1	1427	1933	21	189	FUN14 domain-containing protein 2; AltName: Full=Hepatitis C virus core-binding protein 6	gi|142366263|ref|NM_026126.3|	NM_026126	0	-1	1295	1884	7	607	Mus musculus FUN14 domain containing 2 (Fundc2), mRNA
contig34254	JO003047	655	isogroup00001	sp|P61550.1|ENT1_HUMAN	P61550	8e-28	-1	128	370	544	624	HERV-T_19q13.11 provirus ancestral Env polyprotein; AltName: Full=Envelope polyprotein; AltName: Full=HERV-T Env protein; Includes: Surface protein; Short=SU; Includes: Transmembrane protein; Short=TM; Flags: Precursor	gi|31560372|ref|NM_019971.2|	NM_019971	0.18	1	551	569	2594	2612	Mus musculus platelet-derived growth factor, C polypeptide (Pdgfc), mRNA
contig34287	JO006167	1017	isogroup00125	sp|Q54CH8.1|PSIN_DICDI	Q54CH8	1	-1	810	953	300	347	Protein psiN; Flags: Precursor	gi|142347489|ref|NM_001033254.2|	NM_001033254	0.28	-1	450	468	1251	1269	Mus musculus p21 (CDKN1A)-activated kinase 6 (Pak6), mRNA
contig34328	JO002759	886	isogroup00001	sp|Q969S9.1|RRF2M_HUMAN	Q969S9	8e-46	1	3	305	676	776	Ribosome-releasing factor 2, mitochondrial; Short=RRF2mt; AltName: Full=Elongation factor G 2, mitochondrial; Short=mEF-G 2; Short=EF-G2mt; AltName: Full=Elongation factor G2; Short=hEFG2; Flags: Precursor	gi|34328424|ref|NM_177266.3|	NM_177266	1e-74	1	75	304	2184	2413	Mus musculus G elongation factor, mitochondrial 2 (Gfm2), mRNA
contig34372	JO003494	1011	isogroup00008	sp|Q9CDA6.1|AFTA_MYCLE	Q9CDA6	2.2	-1	60	281	509	585	Arabinofuranosyltransferase aftA	gi|34328118|ref|NM_008065.2|	NM_008065	0.28	1	751	773	4570	4592	Mus musculus GA repeat binding protein, alpha (Gabpa), mRNA
contig34382	JO017405	903	isogroup02035										gi|117414173|ref|NM_001077499.1|	NM_001077499	7e-08	1	521	566	10771	10816	Mus musculus sodium channel, voltage-gated, type VIII, alpha (Scn8a), mRNA
contig34389	JO003035	2414	isogroup00001	sp|Q92845.2|KIFA3_HUMAN	Q92845	0	1	75	2348	1	758	Kinesin-associated protein 3; Short=KAP-3; Short=KAP3; AltName: Full=Smg GDS-associated protein	gi|133893224|ref|NM_010629.2|	NM_010629	0	1	59	2403	177	2521	Mus musculus kinesin-associated protein 3 (Kifap3), mRNA
contig34402	JO004474	528	isogroup00052	sp|P41183.1|BCL6_MOUSE	P41183	2	1	206	352	457	503	B-cell lymphoma 6 protein homolog	gi|94385752|ref|XM_918072.2|	XM_918072	0.57	-1	434	451	1378	1395	PREDICTED: Mus musculus hect (homologous to the E6-AP (UBE3A) carboxyl terminus) domain and RCC1 (CHC1)-like domain (RLD) 1, transcript variant 10 (Herc1), mRNA
contig34405	JO003048	1055	isogroup00001										gi|31340882|ref|NM_181419.2|	NM_181419	0.005	1	1	42	3409	3450	Mus musculus cDNA sequence BC050092 (BC050092), mRNA
contig34437	JO003316	1072	isogroup00002	sp|Q9R1S8.1|CAN7_MOUSE	Q9R1S8	0	-1	2	1072	313	669	Calpain-7; AltName: Full=PalB homolog; Short=PalBH	gi|71061447|ref|NM_009796.2|	NM_009796	0	-1	3	1072	1095	2164	Mus musculus calpain 7 (Capn7), mRNA
contig34465	JO003317	1611	isogroup00002	sp|Q851X7.1|DERL2_ORYSJ	Q851X7	9.2	1	1260	1415	164	211	Derlin-2; AltName: Full=OsDerlin 2-1	gi|31541960|ref|NM_025725.2|	NM_025725	0.45	-1	403	425	534	556	Mus musculus coiled-coil domain containing 96 (Ccdc96), mRNA
contig34493	JO003324	719	isogroup00002										gi|56605991|ref|NM_032008.3|	NM_032008	1e-103	1	7	575	3146	3729	Mus musculus sarcolemma associated protein (Slmap), mRNA
contig34495	JO003352	521	isogroup00002	sp|Q69566.1|U88_HHV6U	Q69566	5.7	-1	148	189	340	353	Uncharacterized protein U88	gi|124430563|ref|NM_013688.2|	NM_013688	0.002	1	158	191	2135	2168	Mus musculus t-complex-associated testis expressed 1 (Tcte1), mRNA
contig34511	JO003049	561	isogroup00001	sp|P04025.1|POL_SRV1	P04025	6e-46	1	8	301	270	367	Pol polyprotein; Contains: Reverse transcriptase/ribonuclease H; Short=RT; Contains: Integrase; Short=IN	gi|149264034|ref|XM_001476008.1|	XM_001476008	2.4	-1	481	501	479	499	PREDICTED: Mus musculus hypothetical protein LOC100046310 (LOC100046310), mRNA
contig34523	JO006165	587	isogroup00125	sp|P10960.1|SAP_RAT	P10960	1e-76	-1	2	586	335	543	Sulfated glycoprotein 1; Short=SGP-1; AltName: Full=Prosaposin; Flags: Precursor	gi|34328184|ref|NM_011179.2|	NM_011179	2e-87	-1	1	339	1306	1644	Mus musculus prosaposin (Psap), mRNA
contig34565	JO004219	6389	isogroup00043	sp|Q9UQ35.2|SRRM2_HUMAN	Q9UQ35	0	1	1178	3682	835	1677	Serine/arginine repetitive matrix protein 2; AltName: Full=Serine/arginine-rich splicing factor-related nuclear matrix protein of 300 kDa; Short=Ser/Arg-related nuclear matrix protein of 300 kDa; Short=SR-related nuclear matrix protein of 300 kDa; AltName: Full=Splicing coactivator subunit SRm300; AltName: Full=300 kDa nuclear matrix antigen; AltName: Full=Tax-responsive enhancer element-binding …	gi|126157503|ref|NM_175229.3|	NM_175229	0	1	1916	6249	3097	7427	Mus musculus serine/arginine repetitive matrix 2 (Srrm2), mRNA
contig34588	JO003050	1342	isogroup00001	sp|A2C0Z2.1|ACCA_PROM1	A2C0Z2	5.5	-1	768	851	81	108	Acetyl-coenzyme A carboxylase carboxyl transferase subunit alpha; Short=Acetyl-CoA carboxylase carboxyltransferase subunit alpha; Short=ACCase subunit alpha	gi|94397162|ref|XM_993154.1|	XM_993154	0.002	-1	439	461	121	143	PREDICTED: Mus musculus protein phosphatase 1, regulatory (inhibitor) subunit 3E (Ppp1r3e), mRNA
contig34591	JO003051	1111	isogroup00001	sp|P04027.1|ENV_SRV1	P04027	2e-80	-1	252	929	300	526	Envelope glycoprotein; AltName: Full=Env polyprotein; Contains: Surface protein; Short=SU; AltName: Full=Glycoprotein 70; Short=gp70; Contains: Transmembrane protein; Short=TM; AltName: Full=Glycoprotein 20; Short=gp20; Contains: R-peptide; Flags: Precursor	gi|149269902|ref|XM_001472229.1|	XM_001472229	0.0003	1	439	466	2863	2890	PREDICTED: Mus musculus similar to Dsg2 protein (LOC100044500), mRNA
contig34593	JO002744	823	isogroup00001	sp|P31623.1|POL_JSRV	P31623	8e-63	-1	189	410	42	115	Pol polyprotein; Contains: Reverse transcriptase/ribonuclease H; Short=RT; Contains: Integrase; Short=IN	gi|149265458|ref|XM_001476280.1|	XM_001476280	0.058	-1	313	332	729	748	PREDICTED: Mus musculus hypothetical protein LOC100041376 (LOC100041376), mRNA
contig34618	JO003530	1519	isogroup00013	sp|Q56A24.1|KLH24_RAT	Q56A24	1e-31	-1	1323	1517	536	600	Kelch-like protein 24; AltName: Full=Kainate receptor-interacting protein for GluR6; Short=KRIP6; AltName: Full=Protein DRE1 sp|Q8BRG6.2|KLH24_MOUSE Kelch-like protein 24; AltName: Full=Kainate receptor-interacting protein for GluR6; Short=KRIP6	gi|46447824|ref|NM_029436.3|	NM_029436	9e-64	-1	1320	1519	1846	2045	Mus musculus kelch-like 24 (Drosophila) (Klhl24), mRNA
contig34637	JO003052	501	isogroup00001	sp|Q313S5.1|GATA_DESDG	Q313S5	5.1	1	125	217	410	440	Glutamyl-tRNA(Gln) amidotransferase subunit A; Short=Glu-ADT subunit A	gi|149270274|ref|XM_001471953.1|	XM_001471953	0.035	-1	145	180	425	459	PREDICTED: Mus musculus hypothetical LOC665804 (LOC665804), mRNA
contig34647	JL991178	2091	isogroup06619	sp|Q62936.1|DLG3_RAT	Q62936	0	1	3	1607	315	849	Disks large homolog 3; AltName: Full=Synapse-associated protein 102; Short=SAP-102; Short=SAP102; AltName: Full=PSD-95/SAP90-related protein 1	gi|118131177|ref|NM_016747.2|	NM_016747	0	1	3	1763	1268	3028	Mus musculus discs, large homolog 3 (Drosophila) (Dlg3), mRNA
contig34689	JO015908	4289	isogroup01576	sp|P60228.1|EIF3E_HUMAN	P60228	0	1	17	1351	1	445	Eukaryotic translation initiation factor 3 subunit E; Short=eIF3e; AltName: Full=Eukaryotic translation initiation factor 3 subunit 6; AltName: Full=eIF-3 p48; AltName: Full=Viral integration site protein INT-6 homolog sp|P60229.1|EIF3E_MOUSE Eukaryotic translation initiation factor 3 subunit E; Short=eIF3e; AltName: Full=Eukaryotic translation initiation factor 3 subunit 6; AltName: Full=eIF-3 p…	gi|109659854|ref|NM_008388.2|	NM_008388	0	1	2	1356	30	1384	Mus musculus eukaryotic translation initiation factor 3, subunit 6 (Eif3s6), mRNA
contig34723	JO003483	1762	isogroup00008	sp|Q8NF91.3|SYNE1_HUMAN	Q8NF91	0	1	1	1761	7288	7874	Nesprin-1; AltName: Full=Nuclear envelope spectrin repeat protein 1; AltName: Full=Synaptic nuclear envelope protein 1; Short=Syne-1; AltName: Full=Myocyte nuclear envelope protein 1; Short=Myne-1; AltName: Full=Enaptin	gi|119120864|ref|NM_001079686.1|	NM_001079686	0	1	1	1762	4538	6299	Mus musculus synaptic nuclear envelope 1 (Syne1), transcript variant 3, mRNA
contig34739	JO003053	958	isogroup00001	sp|P03364.2|POL_SMRVH	P03364	5e-59	1	67	789	549	794	Pol polyprotein; Contains: Reverse transcriptase/ribonuclease H; Short=RT; Contains: Integrase; Short=IN	gi|149269902|ref|XM_001472229.1|	XM_001472229	0.017	-1	744	768	3076	3100	PREDICTED: Mus musculus similar to Dsg2 protein (LOC100044500), mRNA
contig34758	JO003482	525	isogroup00008	sp|Q6ZWR6.2|SYNE1_MOUSE	Q6ZWR6	6e-63	-1	1	525	8153	8328	Nesprin-1; AltName: Full=Nuclear envelope spectrin repeat protein 1; AltName: Full=Synaptic nuclear envelope protein 1; Short=Syne-1; AltName: Full=Myocyte nuclear envelope protein 1; Short=Myne-1; AltName: Full=Enaptin	gi|119120864|ref|NM_001079686.1|	NM_001079686	1e-75	-1	229	525	7124	7417	Mus musculus synaptic nuclear envelope 1 (Syne1), transcript variant 3, mRNA
contig34766	JO002911	572	isogroup00001	sp|P21412.1|ENV_SMRVH	P21412	3e-25	1	11	280	48	135	Envelope glycoprotein; AltName: Full=Env polyprotein; Contains: Surface protein; Short=SU; AltName: Full=Glycoprotein 70; Short=gp70; Contains: Transmembrane protein; Short=TM; AltName: Full=Glycoprotein 20; Short=gp20; Flags: Precursor	gi|126116573|ref|NM_001081652.1|	NM_001081652	0.62	1	278	295	2867	2884	Mus musculus cDNA sequence AB182283 (AB182283), mRNA
contig34798	JO002504	530	isogroup00001	sp|P27546.3|MAP4_MOUSE	P27546	2e-62	-1	2	529	748	925	Microtubule-associated protein 4; Short=MAP-4	gi|7106362|ref|NM_008633.1|	NM_008633	3e-89	-1	1	522	2739	3266	Mus musculus microtubule-associated protein 4 (Mtap4), mRNA
contig34842	JO003372	501	isogroup00003	sp|A9GUZ1.1|NUOD1_SORC5	A9GUZ1	5.2	1	319	474	57	103	NADH-quinone oxidoreductase subunit D 1; AltName: Full=NADH dehydrogenase I subunit D 1; AltName: Full=NDH-1 subunit D 1	gi|114326525|ref|NM_007758.2|	NM_007758	2.1	1	331	347	4737	4753	Mus musculus complement receptor 2 (Cr2), mRNA
contig34853	JO003055	992	isogroup00001	sp|Q6Z4G8.1|COBL1_ORYSJ	Q6Z4G8	6.2	1	736	834	47	79	COBRA-like protein 1; AltName: Full=Protein BRITTLE CULM1-like 6; Flags: Precursor	gi|10946589|ref|NM_021293.1|	NM_021293	0.0003	-1	9	40	1463	1494	Mus musculus CD33 antigen (Cd33), mRNA
contig34854	JO002505	839	isogroup00001	sp|P51122.2|AN32A_BOVIN	P51122	3e-65	1	1	426	19	160	Acidic leucine-rich nuclear phosphoprotein 32 family member A; AltName: Full=Potent heat-stable protein phosphatase 2A inhibitor I1PP2A; AltName: Full=Leucine-rich acidic nuclear protein; Short=Lanp; AltName: Full=Putative HLA-DR-associated protein I; Short=PHAPI	gi|40254599|ref|NM_009672.2|	NM_009672	1e-159	1	1	440	128	567	Mus musculus acidic (leucine-rich) nuclear phosphoprotein 32 family, member A (Anp32a), mRNA
contig34860	JO003056	1626	isogroup00001	sp|Q5M7W5.1|MAP4_RAT	Q5M7W5	1e-162	-1	19	1626	97	635	Microtubule-associated protein 4; Short=MAP-4	gi|7106362|ref|NM_008633.1|	NM_008633	4e-29	-1	371	580	1822	2031	Mus musculus microtubule-associated protein 4 (Mtap4), mRNA
contig34868	JO003058	565	isogroup00001	sp|Q1IBQ2.1|LPXH_PSEE4	Q1IBQ2	5.2	-1	158	235	136	160	UDP-2,3-diacylglucosamine hydrolase	gi|31559900|ref|NM_153594.2|	NM_153594	0.039	1	149	168	118	137	Mus musculus protein-L-isoaspartate (D-aspartate) O-methyltransferase domain containing 2 (Pcmtd2), mRNA
contig34881	JO005560	570	isogroup00097	sp|Q9BXS9.1|S26A6_HUMAN	Q9BXS9	4e-69	1	11	568	9	195	Solute carrier family 26 member 6; AltName: Full=Pendrin-like protein 1; Short=Pendrin-L1	gi|133779000|ref|NM_134420.3|	NM_134420	1e-152	1	23	570	200	747	Mus musculus solute carrier family 26, member 6 (Slc26a6), mRNA
contig34895	JO002761	692	isogroup00001	sp|A5GNJ0.1|IF2_SYNPW	A5GNJ0	0.54	-1	470	670	187	248	Translation initiation factor IF-2	gi|31342609|ref|NM_178066.2|	NM_178066	0.19	1	204	226	372	394	Mus musculus RIKEN cDNA 1110012D08 gene (1110012D08Rik), mRNA
contig34908	JO003060	1504	isogroup00001	sp|Q9WTQ0.2|KPCT_RAT	Q9WTQ0	8e-75	1	3	422	568	707	Protein kinase C theta type; AltName: Full=nPKC-theta	gi|118130636|ref|NM_008859.2|	NM_008859	1e-135	1	15	489	1802	2276	Mus musculus protein kinase C, theta (Prkcq), mRNA
contig34935	JO003062	999	isogroup00001	sp|P20810.4|ICAL_HUMAN	P20810	1e-117	1	4	999	126	457	Calpastatin; AltName: Full=Calpain inhibitor; AltName: Full=Sperm BS-17 component	gi|142364225|ref|NM_009817.2|	NM_009817	1e-106	1	76	792	662	1375	Mus musculus calpastatin (Cast), mRNA
contig34943	JO003949	790	isogroup00031	sp|P15073.1|ENV_MCFF	P15073	6e-05	1	695	781	508	536	Envelope glycoprotein; AltName: Full=Env polyprotein; Contains: Surface protein; Short=SU; AltName: Full=Glycoprotein 70; Short=gp70; Contains: Transmembrane protein; Short=TM; AltName: Full=Envelope protein p15E; Contains: R-peptide; AltName: Full=p2E; Flags: Precursor	gi|149272250|ref|XM_001474744.1|	XM_001474744	0.0009	1	738	784	2007	2053	PREDICTED: Mus musculus similar to pol protein (LOC100040472), mRNA
contig34952	JO003063	550	isogroup00001	sp|Q68X09.1|LNT_RICTY	Q68X09	6.4	1	9	68	100	119	Apolipoprotein N-acyltransferase; Short=ALP N-acyltransferase	gi|149270151|ref|XM_001479826.1|	XM_001479826	0.15	-1	240	262	4862	4884	PREDICTED: Mus musculus similar to Gene model 672, (NCBI) (LOC100048138), mRNA
contig34954	JO002574	3611	isogroup00001	sp|Q8K4B7.3|FMO4_RAT	Q8K4B7	7.9	-1	1574	1765	52	114	Dimethylaniline monooxygenase [N-oxide-forming] 4; AltName: Full=Hepatic flavin-containing monooxygenase 4; Short=FMO 4; AltName: Full=Dimethylaniline oxidase 4	gi|142364225|ref|NM_009817.2|	NM_009817	6e-67	1	15	434	2360	2776	Mus musculus calpastatin (Cast), mRNA
contig34983	JO003532	587	isogroup00013										gi|31542830|ref|NM_008056.2|	NM_008056	1e-14	-1	448	540	2752	2844	Mus musculus frizzled homolog 6 (Drosophila) (Fzd6), mRNA
contig35012	JO007631	1017	isogroup00211	sp|B2MW49.1|L_LATVB	B2MW49	0.76	1	288	446	1160	1220	RNA-directed RNA polymerase; AltName: Full=Protein L	gi|116875859|ref|NM_020252.2|	NM_020252	1.1	1	53	74	3970	3991	Mus musculus neurexin I (Nrxn1), mRNA
contig35054	JO004473	1879	isogroup00052										gi|33238945|ref|NM_146477.1|	NM_146477	0.53	1	1332	1350	600	618	Mus musculus olfactory receptor 90 (Olfr90), mRNA
contig35111	JO003066	719	isogroup00001	sp|Q7VQZ2.1|DSBB_BLOFL	Q7VQZ2	4.9	1	162	335	90	139	Disulfide bond formation protein B; AltName: Full=Disulfide oxidoreductase	gi|149251247|ref|XM_001477832.1|	XM_001477832	1e-05	1	288	313	1418	1443	PREDICTED: Mus musculus expressed sequence AI849053 (AI849053), mRNA
contig35112	JO003503	1257	isogroup00009										gi|142350613|ref|NM_178698.4|	NM_178698	1e-16	1	1050	1098	2548	2596	Mus musculus phosphatidylinositol glycan anchor biosynthesis, class V (Pigv), mRNA
contig35117	JO003519	631	isogroup00011	sp|Q8N972.1|ZN709_HUMAN	Q8N972	2e-53	1	84	626	413	593	Zinc finger protein 709	gi|149258840|ref|XM_910524.3|	XM_910524	9e-22	1	494	622	1067	1195	PREDICTED: Mus musculus RIKEN cDNA 9830167H18 gene, transcript variant 1 (9830167H18Rik), mRNA
contig35121	JO002794	522	isogroup00001										gi|18702319|ref|NM_021895.2|	NM_021895	0.56	-1	125	142	949	966	Mus musculus actinin alpha 4 (Actn4), mRNA
contig35134	JO003678	992	isogroup00018	sp|Q8VCR2.1|DHB13_MOUSE	Q8VCR2	0.039	-1	224	355	261	304	17-beta-hydroxysteroid dehydrogenase 13; Short=17-beta-HSD 13; AltName: Full=Short-chain dehydrogenase/reductase 9; AltName: Full=Alcohol dehydrogenase PAN1B-like; Flags: Precursor	gi|142350613|ref|NM_178698.4|	NM_178698	3e-13	1	275	368	2501	2595	Mus musculus phosphatidylinositol glycan anchor biosynthesis, class V (Pigv), mRNA
contig35167	JO003068	695	isogroup00001	sp|Q22289.2|TBX9_CAEEL	Q22289	1.2	-1	258	398	230	279	T-box transcription factor tbx-9	gi|66773172|ref|NM_172430.2|	NM_172430	5e-36	-1	1	125	6689	6813	Mus musculus RIKEN cDNA 4930544G21 gene (4930544G21Rik), mRNA
contig35181	JO003067	536	isogroup00001	sp|Q8N8Z8.1|ZN441_HUMAN	Q8N8Z8	5e-13	-1	385	534	366	415	Zinc finger protein 441	gi|149258873|ref|XM_912234.3|	XM_912234	4e-14	-1	459	530	830	901	PREDICTED: Mus musculus predicted gene, EG636741 (EG636741), mRNA
contig35253	JO002882	916	isogroup00001	sp|P23377.1|FURIN_RAT	P23377	2.5	1	403	552	577	626	Furin; AltName: Full=Paired basic amino acid residue-cleaving enzyme; Short=PACE; AltName: Full=Dibasic-processing enzyme; AltName: Full=Prohormone convertase 3; Flags: Precursor	gi|94383092|ref|XM_977966.1|	XM_977966	0.064	1	670	689	1312	1331	PREDICTED: Mus musculus similar to serine/threonine rich low complexity protein (LOC674560), mRNA
contig35266	JO003069	825	isogroup00001	sp|Q6ZN92.1|DUTL_HUMAN	Q6ZN92	1e-06	-1	625	708	21	48	Putative deoxyuridine 5'-triphosphate nucleotidohydrolase-like protein FLJ16323; Short=dUTPase-like protein	gi|149261034|ref|XM_001478088.1|	XM_001478088	4e-37	-1	569	822	2830	3084	PREDICTED: Mus musculus similar to Pro-Pol-dUTPase polyprotein; RNaseH; dUTPase; integrase; protease; reverse transcriptase (LOC100042383), mRNA
contig35298	JO003071	658	isogroup00001	sp|P04466.2|MLRS_RAT	P04466	4e-87	1	95	565	13	169	Myosin regulatory light chain 2, skeletal muscle isoform; AltName: Full=Fast skeletal myosin light chain 2; Short=MLC-2; Short=G2; AltName: Full=DTNB	gi|141802062|ref|NM_016754.4|	NM_016754	0	1	4	575	99	670	Mus musculus myosin light chain, phosphorylatable, fast skeletal muscle (Mylpf), mRNA
contig35315	JO003420	882	isogroup00005										gi|149265370|ref|XR_035095.1|	XR_035095	0.0003	-1	58	81	3156	3179	PREDICTED: Mus musculus RIKEN cDNA 4930594M22 gene (4930594M22Rik), misc RNA
contig35320	JO005678	695	isogroup00102	sp|Q8BZQ2.1|CRLD2_MOUSE	Q8BZQ2	6	-1	429	539	197	236	Cysteine-rich secretory protein LCCL domain-containing 2; AltName: Full=Coffeecrisp; Flags: Precursor	gi|149267833|ref|XM_001478644.1|	XM_001478644	0.0002	1	583	614	324	355	PREDICTED: Mus musculus hypothetical protein LOC100047304 (LOC100047304), mRNA
contig35323	JO003419	2754	isogroup00005	sp|Q80UZ0.2|FGD5_MOUSE	Q80UZ0	2e-22	-1	1927	2100	1156	1213	FYVE, RhoGEF and PH domain-containing protein 5	gi|56699429|ref|NM_172731.2|	NM_172731	4e-52	-1	1943	2099	4030	4186	Mus musculus FYVE, RhoGEF and PH domain containing 5 (Fgd5), mRNA
contig35327	JO002704	1012	isogroup00001	sp|O08560.1|DGKZ_RAT	O08560	8e-78	1	1	444	782	929	Diacylglycerol kinase zeta; Short=DAG kinase zeta; AltName: Full=Diglyceride kinase zeta; Short=DGK-zeta; AltName: Full=DGK-IV; AltName: Full=104 kDa diacylglycerol kinase	gi|30794243|ref|NM_138306.1|	NM_138306	1e-164	1	17	523	2513	3013	Mus musculus diacylglycerol kinase zeta (Dgkz), mRNA
contig35332	JO010640	549	isogroup00525	sp|Q95KF9.1|NO40_MACFA	Q95KF9	5e-13	-1	64	165	59	92	Nucleolar protein of 40 kDa; Short=pNO40; AltName: Full=Zinc finger CCHC domain-containing protein 17; AltName: Full=Putative S1 RNA-binding domain protein; Short=PS1D protein	gi|31981968|ref|NM_153160.2|	NM_153160	1e-29	-1	65	166	450	551	Mus musculus zinc finger, CCHC domain containing 17 (Zcchc17), mRNA
contig35339	JO003072	712	isogroup00001	sp|P84551.1|LBXCO_RAT	P84551	6.3	1	398	481	668	695	Ladybird homeobox corepressor 1	gi|149250092|ref|XM_130483.7|	XM_130483	0.05	1	54	73	1925	1944	PREDICTED: Mus musculus dual oxidase 1 (Duox1), mRNA
contig35416	JO005679	504	isogroup00102	sp|Q8K4L3.1|SVIL_MOUSE	Q8K4L3	2e-88	1	1	504	1128	1295	Supervillin; AltName: Full=Archvillin; AltName: Full=p205/p250	gi|23346600|ref|NM_153153.1|	NM_153153	1e-165	1	7	500	3453	3946	Mus musculus supervillin (Svil), transcript variant 1, mRNA
contig35445	JO003073	525	isogroup00001	sp|Q09163.1|DLK1_MOUSE	Q09163	0.53	-1	227	412	235	286	Protein delta homolog 1; Short=DLK-1; AltName: Full=Preadipocyte factor 1; Short=Pref-1; AltName: Full=Adipocyte differentiation inhibitor protein; Contains: Fetal antigen 1; Short=FA1; Flags: Precursor	gi|118131177|ref|NM_016747.2|	NM_016747	0.14	1	373	391	2911	2929	Mus musculus discs, large homolog 3 (Drosophila) (Dlg3), mRNA
contig35458	JO003074	694	isogroup00001										gi|109659852|ref|NM_145964.2|	NM_145964	5e-08	-1	586	631	1865	1910	Mus musculus cDNA sequence BC002199 (BC002199), mRNA
contig35491	JO003075	661	isogroup00001	sp|P03365.2|POL_MMTVB	P03365	2e-57	1	8	661	604	819	Pol polyprotein; Contains: Reverse transcriptase/ribonuclease H; Short=RT; Contains: Integrase; Short=IN	gi|121583539|ref|NM_147102.2|	NM_147102	0.18	-1	630	652	206	228	Mus musculus olfactory receptor 552 (Olfr552), mRNA
contig35552	JO003077	1963	isogroup00001	sp|Q9UJQ4.1|SALL4_HUMAN	Q9UJQ4	1.8	-1	673	879	445	513	Sal-like protein 4; AltName: Full=Zinc finger protein SALL4	gi|94380558|ref|XM_485949.3|	XM_485949	4e-17	-1	1720	1789	1729	1798	PREDICTED: Mus musculus RIKEN cDNA 1500012K07 gene, transcript variant 1 (1500012K07Rik), mRNA
contig35554	JO003078	1431	isogroup00001	sp|P06762.1|HMOX1_RAT	P06762	7.9	1	11	178	80	143	Heme oxygenase 1; Short=HO-1; AltName: Full=HSP32	gi|57863770|ref|NM_178620.3|	NM_178620	4e-07	-1	408	451	1825	1869	Mus musculus major facilitator superfamily domain containing 11 (Mfsd11), mRNA
contig35558	JO005674	1651	isogroup00102	sp|Q8K4L3.1|SVIL_MOUSE	Q8K4L3	0	1	2	1651	575	1127	Supervillin; AltName: Full=Archvillin; AltName: Full=p205/p250	gi|23346600|ref|NM_153153.1|	NM_153153	0	1	1	1016	1787	2796	Mus musculus supervillin (Svil), transcript variant 1, mRNA
contig35577	JO014887	1154	isogroup01307	sp|Q96BD5.1|PF21A_HUMAN	Q96BD5	1e-172	-1	24	1154	52	428	PHD finger protein 21A; AltName: Full=BRAF35-HDAC complex protein BHC80; AltName: Full=BHC80a	gi|20270290|ref|NM_138755.1|	NM_138755	0	-1	1	698	651	1348	Mus musculus PHD finger protein 21A (Phf21a), transcript variant 1, mRNA
contig35588	JO002751	596	isogroup00001	sp|P31622.1|GAG_JSRV	P31622	3e-05	1	457	594	14	59	Gag polyprotein; Contains: Matrix protein p10; Contains: Core protein p18; Contains: p12; Contains: Capsid protein p27; Contains: Nucleocapsid protein p14; Contains: p4	gi|149255534|ref|XR_035144.1|	XR_035144	2.6	-1	302	318	1628	1644	PREDICTED: Mus musculus RIKEN cDNA 1700123L14 gene (1700123L14Rik), misc RNA
contig35618	JO003710	918	isogroup00021	sp|P03355.3|POL_MLVMO	P03355	1e-60	-1	310	687	1237	1368	Gag-Pol polyprotein; Short=Pr180gag-pol; Contains: Matrix protein p15; Short=MA; Contains: RNA-binding phosphoprotein p12; AltName: Full=pp12; Contains: Capsid protein p30; Short=CA; Contains: Nucleocapsid protein p10; Short=NC-pol; Contains: Protease p14; Short=PR; Contains: Reverse transcriptase/ribonuclease H p80; Short=RT; Contains: Integrase p46; Short=IN	gi|119637829|ref|NM_001079830.1|	NM_001079830	1	1	76	93	2436	2453	Mus musculus tripartite motif protein 33 (Trim33), transcript variant 2, mRNA
contig35652	JO003081	691	isogroup00001	sp|Q96EY8.1|MMAB_HUMAN	Q96EY8	2e-62	-1	251	691	98	244	Cob(I)yrinic acid a,c-diamide adenosyltransferase, mitochondrial; AltName: Full=Cob(I)alamin adenosyltransferase; AltName: Full=Methylmalonic aciduria type B protein; Flags: Precursor	gi|142373343|ref|NM_029956.3|	NM_029956	1e-108	-1	262	675	326	739	Mus musculus methylmalonic aciduria (cobalamin deficiency) type B homolog (human) (Mmab), mRNA
contig35660	JO003082	512	isogroup00001										gi|113930746|ref|NM_001033474.2|	NM_001033474	1e-26	-1	414	509	3479	3575	Mus musculus RIKEN cDNA 4921506J03 gene (4921506J03Rik), mRNA
contig35691	JO003083	3418	isogroup00001	sp|Q96GX2.2|A7L3L_HUMAN	Q96GX2	5e-49	-1	2816	3106	1	97	Putative ataxin-7-like protein 3-like protein	gi|113930746|ref|NM_001033474.2|	NM_001033474	1e-101	-1	2760	3111	300	653	Mus musculus RIKEN cDNA 4921506J03 gene (4921506J03Rik), mRNA
contig35699	JO003079	1533	isogroup00001	sp|P31622.1|GAG_JSRV	P31622	6e-23	1	440	961	272	454	Gag polyprotein; Contains: Matrix protein p10; Contains: Core protein p18; Contains: p12; Contains: Capsid protein p27; Contains: Nucleocapsid protein p14; Contains: p4	gi|149259038|ref|XM_001478046.1|	XM_001478046	0.43	1	363	381	248	266	PREDICTED: Mus musculus similar to SAP18 (LOC100041953), mRNA
contig35741	JO003085	1739	isogroup00001	sp|Q99MJ9.1|DDX50_MOUSE	Q99MJ9	4.5	-1	1448	1549	46	79	ATP-dependent RNA helicase DDX50; AltName: Full=DEAD box protein 50; AltName: Full=Nucleolar protein Gu2; AltName: Full=Gu-beta	gi|141803516|ref|NM_025461.3|	NM_025461	0.0001	1	1644	1684	1377	1416	Mus musculus RIKEN cDNA 1810020G14 gene (1810020G14Rik), mRNA
contig35793	JO005764	649	isogroup00107										gi|16716526|ref|NM_053220.1|	NM_053220	2.8	1	92	108	628	644	Mus musculus vomeronasal 1 receptor, A5 (V1ra5), mRNA
contig35811	JO005682	1014	isogroup00102	sp|Q8K4L3.1|SVIL_MOUSE	Q8K4L3	1e-137	1	2	1012	234	573	Supervillin; AltName: Full=Archvillin; AltName: Full=p205/p250	gi|23346600|ref|NM_153153.1|	NM_153153	1e-103	1	1	516	764	1276	Mus musculus supervillin (Svil), transcript variant 1, mRNA
contig35839	JO003086	1170	isogroup00001	sp|Q5RK09.1|EIF3G_RAT	Q5RK09	1e-167	-1	72	998	12	320	Eukaryotic translation initiation factor 3 subunit G; Short=eIF3g; AltName: Full=Eukaryotic translation initiation factor 3 subunit 4; AltName: Full=eIF-3-delta; AltName: Full=Eukaryotic translation initiation factor 3 RNA-binding subunit; Short=eIF-3 RNA-binding subunit; AltName: Full=eIF3 p44; AltName: Full=eIF3 p42	gi|118131193|ref|NM_016876.3|	NM_016876	0	-1	76	1011	48	983	Mus musculus eukaryotic translation initiation factor 3, subunit 4 (delta) (Eif3s4), mRNA
contig35846	JO003087	654	isogroup00001	sp|Q1I9D2.1|MOBA_PSEE4	Q1I9D2	7	-1	466	576	80	116	Probable molybdopterin-guanine dinucleotide biosynthesis protein A	gi|149266049|ref|XR_035324.1|	XR_035324	0.012	1	461	481	1662	1682	PREDICTED: Mus musculus RIKEN cDNA 5330426L24 gene (5330426L24Rik), misc RNA
contig35849	JO003088	962	isogroup00001										gi|95104790|ref|NM_010777.3|	NM_010777	0.27	-1	930	948	2214	2232	Mus musculus myelin basic protein (Mbp), transcript variant 7, mRNA
contig35865	JO003089	700	isogroup00001	sp|Q9BXT6.1|M10L1_HUMAN	Q9BXT6	2.7	1	404	634	323	406	Putative helicase Mov10l1; AltName: Full=Moloney leukemia virus 10-like protein 1; Short=MOV10-like protein 1	gi|149266049|ref|XR_035324.1|	XR_035324	0.012	-1	220	240	1662	1682	PREDICTED: Mus musculus RIKEN cDNA 5330426L24 gene (5330426L24Rik), misc RNA
contig35868	JO002823	542	isogroup00001	sp|Q03567.2|YLD2_CAEEL	Q03567	4.8	-1	402	536	191	238	Uncharacterized transporter C38C10.2	gi|149270274|ref|XM_001471953.1|	XM_001471953	0.009	1	200	224	568	592	PREDICTED: Mus musculus hypothetical LOC665804 (LOC665804), mRNA
contig35873	JO003090	506	isogroup00001	sp|P10261.1|PR7R_MMTVG	P10261	3e-06	-1	285	431	228	276	Protein PR73 3'-endogenous	gi|123700905|ref|NM_011763.2|	NM_011763	0.14	1	273	291	3870	3888	Mus musculus zinc finger protein 9 (Zfp9), mRNA
contig35904	JO002594	1048	isogroup00001	sp|Q60780.1|GAS7_MOUSE	Q60780	1e-152	-1	86	1045	102	421	Growth arrest-specific protein 7; Short=GAS-7	gi|142389036|ref|NM_008088.2|	NM_008088	0	-1	80	1047	432	1399	Mus musculus growth arrest specific 7 (Gas7), mRNA
contig35926	JO002566	594	isogroup00001	sp|P27105.3|STOM_HUMAN	P27105	2e-94	-1	46	594	22	204	Erythrocyte band 7 integral membrane protein; AltName: Full=Stomatin; AltName: Full=Protein 7.2b	gi|118129913|ref|NM_013515.2|	NM_013515	1e-178	-1	8	571	177	740	Mus musculus stomatin (Stom), mRNA
contig35929	JO011595	3358	isogroup00663	sp|Q5ZMS3.1|IF2G_CHICK	Q5ZMS3	6e-98	-1	2811	3356	291	472	Eukaryotic translation initiation factor 2 subunit 3; AltName: Full=Eukaryotic translation initiation factor 2 subunit gamma; Short=eIF-2-gamma	gi|149274433|ref|XM_001481129.1|	XM_001481129	0	-1	2796	3356	859	1419	PREDICTED: Mus musculus similar to translation initiation factor eIF-2 gamma subunit (LOC100048746), mRNA
contig35946	JO002565	2203	isogroup00001	sp|P54116.3|STOM_MOUSE	P54116	3e-23	-1	2019	2201	222	282	Erythrocyte band 7 integral membrane protein; AltName: Full=Stomatin; AltName: Full=Protein 7.2b	gi|118129913|ref|NM_013515.2|	NM_013515	6e-38	-1	2025	2201	754	930	Mus musculus stomatin (Stom), mRNA
contig35948	JO007575	651	isogroup00206	sp|Q9R060.1|NUBP1_MOUSE	Q9R060	4e-56	1	3	350	204	319	Cytosolic Fe-S cluster assembly factor NUBP1; AltName: Full=Nucleotide-binding protein 1; Short=NBP 1	gi|6754905|ref|NM_011955.1|	NM_011955	1e-98	1	1	331	624	954	Mus musculus nucleotide binding protein 1 (Nubp1), mRNA
contig36029	JO002659	1128	isogroup00001	sp|Q9NWN3.2|FBX34_HUMAN	Q9NWN3	1e-170	-1	1	1062	1	354	F-box only protein 34	gi|142357418|ref|NM_030236.2|	NM_030236	0	-1	95	1126	105	1132	Mus musculus F-box protein 34 (Fbxo34), mRNA
contig36055	JO003093	1082	isogroup00001	sp|A1A5Q6.1|SMK_RAT	A1A5Q6	0.0003	1	71	208	600	644	Sperm motility kinase	gi|142353148|ref|NM_053165.3|	NM_053165	2e-05	-1	865	905	1604	1645	Mus musculus C-type lectin domain family 2, member h (Clec2h), mRNA
contig36057	JO003094	708	isogroup00001	sp|Q9HCN8.2|SDF2L_HUMAN	Q9HCN8	8.1	-1	402	482	184	210	Stromal cell-derived factor 2-like protein 1; Short=SDF2-like protein 1; AltName: Full=PWP1-interacting protein 8; Flags: Precursor	gi|149233821|ref|XM_001477293.1|	XM_001477293	0.049	1	516	547	6774	6805	PREDICTED: Mus musculus AF4/FMR2 family, member 3 (Aff3), mRNA
contig36064	JO003095	541	isogroup00001	sp|O80327.1|TLP1_PYRPY	O80327	0.33	1	49	264	172	244	Thaumatin-like protein 1; Flags: Precursor	gi|141803459|ref|NM_026312.3|	NM_026312	0.0002	1	1	28	1196	1223	Mus musculus RIKEN cDNA 2610029G23 gene (2610029G23Rik), mRNA
contig36067	JO003496	902	isogroup00008										gi|121247452|ref|NM_008173.3|	NM_008173	0.016	1	369	389	5924	5944	Mus musculus nuclear receptor subfamily 3, group C, member 1 (Nr3c1), mRNA
contig36071	JO003092	926	isogroup00001	sp|A1A5Q6.1|SMK_RAT	A1A5Q6	0.24	-1	630	716	600	628	Sperm motility kinase	gi|34328472|ref|NM_021312.4|	NM_021312	0.004	1	297	322	2426	2451	Mus musculus WD repeat domain 12 (Wdr12), mRNA
contig36075	JO003064	1670	isogroup00001	sp|Q9TTC0.1|ENV_KORV	Q9TTC0	1e-80	-1	8	1132	283	649	Envelope glycoprotein; AltName: Full=Env polyprotein; Contains: Surface protein; Short=SU; AltName: Full=Glycoprotein 70; Short=gp70; Contains: Transmembrane protein; Short=TM; AltName: Full=Envelope protein p15E; Contains: R-peptide; AltName: Full=p2E; Flags: Precursor	gi|40254599|ref|NM_009672.2|	NM_009672	3e-14	-1	1630	1670	1	41	Mus musculus acidic (leucine-rich) nuclear phosphoprotein 32 family, member A (Anp32a), mRNA
contig36082	JO003097	753	isogroup00001	sp|Q8C0X8.1|SMKX_MOUSE	Q8C0X8	2e-30	-1	12	668	203	417	Sperm motility kinase X	gi|94388813|ref|XM_913164.2|	XM_913164	0.21	-1	297	335	895	933	PREDICTED: Mus musculus predicted gene, EG382395 (EG382395), mRNA
contig36133	JO003098	1704	isogroup00001	sp|Q4R596.3|SAHH_MACFA	Q4R596	0	-1	698	1702	98	432	Adenosylhomocysteinase; Short=AdoHcyase; AltName: Full=S-adenosyl-L-homocysteine hydrolase	gi|61098091|ref|NM_016661.2|	NM_016661	0	-1	608	1704	324	1421	Mus musculus S-adenosylhomocysteine hydrolase (Ahcy), mRNA
contig36156	JO003099	1467	isogroup00001	sp|Q9FVS6.1|KSG4_ARATH	Q9FVS6	6.2	-1	318	569	141	214	Shaggy-related protein kinase delta; AltName: Full=ASK-delta	gi|118130114|ref|NM_153407.2|	NM_153407	4e-07	1	190	230	3132	3172	Mus musculus cDNA sequence BC035295 (BC035295), mRNA
contig36255	JO003100	1428	isogroup00001	sp|P51650.2|SSDH_RAT	P51650	1e-33	1	3	206	456	523	Succinate-semialdehyde dehydrogenase, mitochondrial; AltName: Full=NAD(+)-dependent succinic semialdehyde dehydrogenase; AltName: Full=Aldehyde dehydrogenase family 5 member A1; Flags: Precursor	gi|142352185|ref|NM_172532.2|	NM_172532	6e-68	1	1	211	1457	1667	Mus musculus aldhehyde dehydrogenase family 5, subfamily A1 (Aldh5a1), mRNA
contig36262	JO003417	621	isogroup00005										gi|149255443|ref|XM_001481153.1|	XM_001481153	0.17	1	57	83	519	545	PREDICTED: Mus musculus hypothetical protein LOC100043878 (LOC100043878), mRNA
contig36265	JO004068	505	isogroup00037	sp|Q9HAU5.1|RENT2_HUMAN	Q9HAU5	6e-94	1	1	504	586	753	Regulator of nonsense transcripts 2; AltName: Full=Nonsense mRNA reducing factor 2; AltName: Full=Up-frameshift suppressor 2 homolog; Short=hUpf2	gi|124487282|ref|NM_001081132.1|	NM_001081132	0	1	1	503	1853	2355	Mus musculus UPF2 regulator of nonsense transcripts homolog (yeast) (Upf2), mRNA
contig36313	JO003101	752	isogroup00001	sp|Q1RHH3.1|Y1110_RICBR	Q1RHH3	6.9	-1	299	424	176	217	Putative ankyrin repeat protein RBE_1110	gi|141803516|ref|NM_025461.3|	NM_025461	3e-06	1	464	502	1371	1408	Mus musculus RIKEN cDNA 1810020G14 gene (1810020G14Rik), mRNA
contig36322	JO003525	1467	isogroup00013	sp|Q56A24.1|KLH24_RAT	Q56A24	1e-178	-1	2	922	1	307	Kelch-like protein 24; AltName: Full=Kainate receptor-interacting protein for GluR6; Short=KRIP6; AltName: Full=Protein DRE1 sp|Q8BRG6.2|KLH24_MOUSE Kelch-like protein 24; AltName: Full=Kainate receptor-interacting protein for GluR6; Short=KRIP6	gi|46447824|ref|NM_029436.3|	NM_029436	0	-1	1	1022	143	1164	Mus musculus kelch-like 24 (Drosophila) (Klhl24), mRNA
contig36369	JO003711	865	isogroup00021	sp|Q9TTC0.1|ENV_KORV	Q9TTC0	5e-25	1	64	864	201	447	Envelope glycoprotein; AltName: Full=Env polyprotein; Contains: Surface protein; Short=SU; AltName: Full=Glycoprotein 70; Short=gp70; Contains: Transmembrane protein; Short=TM; AltName: Full=Envelope protein p15E; Contains: R-peptide; AltName: Full=p2E; Flags: Precursor	gi|149255295|ref|XR_034615.1|	XR_034615	0.95	1	188	209	32	53	PREDICTED: Mus musculus similar to nuclear protein-NHP2-like protein (LOC625931), misc RNA
contig36449	JO003102	626	isogroup00001	sp|Q87040.1|POL_SFVCP	Q87040	6e-18	-1	220	414	165	230	Pro-Pol polyprotein; AltName: Full=Pr125Pol; Contains: Protease/Reverse transcriptase/ribonuclease H; AltName: Full=p87Pro-RT-RNaseH; Contains: Protease/Reverse transcriptase; AltName: Full=p65Pro-RT; Contains: Ribonuclease H; Short=RNase H; Contains: Integrase; Short=IN; AltName: Full=p42In	gi|149261034|ref|XM_001478088.1|	XM_001478088	1e-159	-1	10	594	178	758	PREDICTED: Mus musculus similar to Pro-Pol-dUTPase polyprotein; RNaseH; dUTPase; integrase; protease; reverse transcriptase (LOC100042383), mRNA
contig36462	JO003103	1623	isogroup00001	sp|P36112.1|YKZ6_YEAST	P36112	0.84	-1	62	223	82	135	Uncharacterized protein YKR016W	gi|149265759|ref|XM_001480259.1|	XM_001480259	8e-12	-1	224	280	1747	1803	PREDICTED: Mus musculus expressed sequence AU040096 (AU040096), mRNA
contig36468	JO003104	833	isogroup00001	sp|P70213.1|FV1_MOUSE	P70213	6e-25	1	325	729	35	167	Friend virus susceptibility protein 1	gi|149265759|ref|XM_001480259.1|	XM_001480259	7e-14	1	566	621	602	657	PREDICTED: Mus musculus expressed sequence AU040096 (AU040096), mRNA
contig36474	JO003105	630	isogroup00001	sp|Q49WE5.1|LTAA_STAS1	Q49WE5	3	-1	214	453	224	316	Probable glycolipid permease ltaA; AltName: Full=Lipoteichoic acid protein A	gi|94397674|ref|XM_914771.2|	XM_914771	0.044	1	24	47	163	186	PREDICTED: Mus musculus RIKEN cDNA 4930564B18 gene (4930564B18Rik), mRNA
contig36499	JO003106	953	isogroup00001	sp|P31623.1|POL_JSRV	P31623	1e-09	1	814	948	263	307	Pol polyprotein; Contains: Reverse transcriptase/ribonuclease H; Short=RT; Contains: Integrase; Short=IN	gi|149261034|ref|XM_001478088.1|	XM_001478088	1e-27	1	582	735	41	195	PREDICTED: Mus musculus similar to Pro-Pol-dUTPase polyprotein; RNaseH; dUTPase; integrase; protease; reverse transcriptase (LOC100042383), mRNA
contig36505	JO002657	1702	isogroup00001	sp|Q06986.2|SIAH2_MOUSE	Q06986	0.4	-1	318	515	5	70	E3 ubiquitin-protein ligase SIAH2; AltName: Full=Seven in absentia homolog 2; Short=Siah-2; Short=mSiah2	gi|149259148|ref|XM_001472617.1|	XM_001472617	0.48	-1	417	435	36	54	PREDICTED: Mus musculus hypothetical protein LOC100044575 (LOC100044575), mRNA
contig36518	JO003108	585	isogroup00001	sp|P11369.2|POL2_MOUSE	P11369	0.001	1	515	583	1121	1143	Retrovirus-related Pol polyprotein LINE-1; AltName: Full=Long interspersed element-1; Short=L1; Includes: Reverse transcriptase; Includes: Endonuclease	gi|149270187|ref|XM_916065.3|	XM_916065	0.003	1	562	583	93	114	PREDICTED: Mus musculus predicted gene, EG639576 (EG639576), mRNA
contig36523	JO003109	688	isogroup00001	sp|Q00724.2|RET4_MOUSE	Q00724	2e-73	1	2	415	64	201	Retinol-binding protein 4; AltName: Full=Plasma retinol-binding protein; Short=PRBP; Short=RBP; Flags: Precursor	gi|62990164|ref|NM_011255.2|	NM_011255	1e-149	1	5	502	505	997	Mus musculus retinol binding protein 4, plasma (Rbp4), mRNA
contig36568	JO003110	2880	isogroup00001	sp|A6Q367.1|RTPR_NITSB	A6Q367	0.95	1	822	938	522	558	Probable adenosylcobalamin-dependent ribonucleoside-triphosphate reductase; Short=RTPR	gi|149251800|ref|XM_981757.2|	XM_981757	5e-05	-1	1453	1478	7017	7042	PREDICTED: Mus musculus RIKEN cDNA 4930422G04 gene (4930422G04Rik), mRNA
contig36618	JO004220	550	isogroup00043	sp|Q5U3I2.1|S7A6O_DANRE	Q5U3I2	2.2	-1	166	264	282	314	Protein SLC7A6OS; AltName: Full=Solute carrier family 7 member 6 opposite strand transcript homolog	gi|149269061|ref|XM_001475783.1|	XM_001475783	1e-54	-1	217	432	52	273	PREDICTED: Mus musculus similar to retinitis pigmentosa GTPase regulator (LOC100046766), mRNA
contig36688	JO003112	1171	isogroup00001	sp|P56889.2|RBL1_SINMW	P56889	2.1	-1	288	371	327	354	Ribulose bisphosphate carboxylase large chain; Short=RuBisCO large subunit	gi|124517733|ref|NM_177782.3|	NM_177782	4e-16	-1	34	149	6384	6497	Mus musculus cDNA sequence BC067047 (BC067047), mRNA
contig36726	JO003533	2913	isogroup00013	sp|Q91XU8.1|CDS2_RAT	Q91XU8	0	1	24	1253	35	443	Phosphatidate cytidylyltransferase 2; AltName: Full=CDP-diglyceride pyrophosphorylase 2; AltName: Full=CDP-diglyceride synthase 2; AltName: Full=CDP-diacylglycerol synthase 2; Short=CDS 2; AltName: Full=CTP:phosphatidate cytidylyltransferase 2; AltName: Full=CDP-DG synthase 2; AltName: Full=CDP-DAG synthase 2	gi|142343990|ref|NM_138651.4|	NM_138651	0	1	1	1359	268	1623	Mus musculus CDP-diacylglycerol synthase (phosphatidate cytidylyltransferase) 2 (Cds2), mRNA
contig36733	JO003113	894	isogroup00001	sp|Q902F9.1|ENK5_HUMAN	Q902F9	2e-05	-1	365	670	533	623	HERV-K_19p13.11 provirus ancestral Env polyprotein; AltName: Full=Envelope polyprotein; AltName: Full=HERV-K113 envelope protein; AltName: Full=EnvK5 protein; Contains: Surface protein; Short=SU; Contains: Transmembrane protein; Short=TM; Flags: Precursor	gi|10181139|ref|NM_020604.1|	NM_020604	0.25	1	295	313	1493	1511	Mus musculus junctophilin 1 (Jph1), mRNA
contig36735	JL989815	753	isogroup05806										gi|142344196|ref|NM_028316.2|	NM_028316	3e-16	-1	537	588	2375	2426	Mus musculus zinc finger protein 444 (Zfp444), mRNA
contig36747	JO003114	1766	isogroup00001	sp|Q99N94.2|RM09_MOUSE	Q99N94	1e-105	-1	1131	1751	59	265	39S ribosomal protein L9, mitochondrial; Short=L9mt; Short=MRP-L9; Flags: Precursor	gi|118130689|ref|NM_030116.2|	NM_030116	0	-1	1147	1752	189	794	Mus musculus mitochondrial ribosomal protein L9 (Mrpl9), mRNA
contig36759	JO003456	1302	isogroup00006										gi|141802818|ref|NM_028262.2|	NM_028262	0.092	-1	222	241	2436	2455	Mus musculus SET domain containing 3 (Setd3), mRNA
contig36836	JO015674	1062	isogroup01514	sp|Q9NWN3.2|FBX34_HUMAN	Q9NWN3	5.3	1	720	1061	445	545	F-box only protein 34	gi|94381435|ref|XM_489715.3|	XM_489715	0.075	1	633	656	861	884	PREDICTED: Mus musculus serine/threonine kinase 33 (Stk33), mRNA
contig36900	JO006653	656	isogroup00153	sp|Q03385.1|GNDS_MOUSE	Q03385	0.058	-1	12	128	140	178	Ral guanine nucleotide dissociation stimulator; Short=RalGDS; AltName: Full=Ral guanine nucleotide exchange factor; Short=RalGEF	gi|149253528|ref|XR_034035.1|	XR_034035	0.046	-1	321	340	682	701	PREDICTED: Mus musculus hypothetical LOC667767 (LOC667767), misc RNA
contig36903	JO003115	559	isogroup00001	sp|Q9NZM4.2|GSCR1_HUMAN	Q9NZM4	0.16	-1	3	293	783	863	Glioma tumor suppressor candidate region gene 1 protein	gi|40068506|ref|NM_007765.3|	NM_007765	4e-42	-1	1	477	2232	2704	Mus musculus collapsin response mediator protein 1 (Crmp1), mRNA
contig36928	JO006651	1534	isogroup00153	sp|P00533.2|EGFR_HUMAN	P00533	0	-1	1	1530	545	1054	Epidermal growth factor receptor; AltName: Full=Receptor tyrosine-protein kinase erbB-1; AltName: Full=Proto-oncogene c-ErbB-1; Flags: Precursor	gi|90403617|ref|NM_207655.2|	NM_207655	0	-1	1	1532	1911	3448	Mus musculus epidermal growth factor receptor (Egfr), transcript variant 1, mRNA
contig36974	JO005836	806	isogroup00110										gi|95006993|ref|NM_001024806.2|	NM_001024806	0.88	-1	688	705	4047	4064	Mus musculus CCAAT/enhancer binding protein zeta (Cebpz), mRNA
contig36987	JO003076	823	isogroup00001	sp|P61552.1|EFCB_PAPAN	P61552	0.05	1	350	469	147	189	ERV-BabFcenv provirus ancestral Env polyprotein; AltName: Full=Envelope polyprotein; AltName: Full=BabFcenv; Includes: Surface protein; Short=SU; Includes: Transmembrane protein; Short=TM; Flags: Precursor	gi|116734826|ref|NM_001077425.1|	NM_001077425	0.23	-1	633	651	2728	2746	Mus musculus contactin associated protein-like 5A (Cntnap5a), mRNA
contig36988	JO003117	652	isogroup00001										gi|149267849|ref|XM_001001746.2|	XM_001001746	0.71	1	599	620	149	170	PREDICTED: Mus musculus predicted gene, EG667232 (EG667232), mRNA
contig37080	JO003457	1896	isogroup00006	sp|Q5RBR7.1|LYPA1_PONAB	Q5RBR7	1e-118	1	10	699	1	230	Acyl-protein thioesterase 1; Short=APT-1; AltName: Full=Lysophospholipase 1; AltName: Full=Lysophospholipase I; Short=LysoPLA I; Short=LPL-I	gi|31543132|ref|NM_008866.2|	NM_008866	0	1	1	916	13	934	Mus musculus lysophospholipase 1 (Lypla1), mRNA
contig37107	JO003997	721	isogroup00033	sp|Q86W92.2|LIPB1_HUMAN	Q86W92	3e-84	-1	3	719	304	543	Liprin-beta-1; AltName: Full=Protein tyrosine phosphatase receptor type f polypeptide-interacting protein-binding protein 1; Short=PTPRF-interacting protein-binding protein 1; AltName: Full=hSGT2	gi|149255993|ref|XM_001475823.1|	XM_001475823	3e-83	-1	1	554	1160	1719	PREDICTED: Mus musculus similar to mKIAA1230 protein, transcript variant 1 (LOC100046025), mRNA
contig37109	JO003118	746	isogroup00001	sp|P11369.2|POL2_MOUSE	P11369	3e-67	1	4	663	946	1169	Retrovirus-related Pol polyprotein LINE-1; AltName: Full=Long interspersed element-1; Short=L1; Includes: Reverse transcriptase; Includes: Endonuclease	gi|149268853|ref|XM_001481023.1|	XM_001481023	9e-13	-1	444	545	2292	2393	PREDICTED: Mus musculus hypothetical protein LOC100043770 (LOC100043770), mRNA
contig37154	JO003120	2769	isogroup00001	sp|Q9WU61.1|CLCC1_RAT	Q9WU61	0	-1	1117	2718	14	541	Chloride channel CLIC-like protein 1; AltName: Full=Mid-1-related chloride channel protein 1; Flags: Precursor	gi|21704069|ref|NM_145543.1|	NM_145543	0	-1	1346	2769	100	1508	Mus musculus chloride channel CLIC-like 1 (Clcc1), mRNA
contig37229	JO019530	5286	isogroup02775	sp|P11368.1|POL_IPMA	P11368	0	-1	8	2500	2	836	Putative Pol polyprotein; Contains: Integrase; Short=IN; Contains: Reverse transcriptase/ribonuclease H; Short=RT; Contains: Integrase; Short=IN	gi|94363902|ref|XM_994881.1|	XM_994881	7e-09	-1	9	61	2955	3007	PREDICTED: Mus musculus predicted gene, EG666784 (EG666784), mRNA
contig37230	JO019531	695	isogroup02775	sp|P31789.1|ENV_IPMAE	P31789	2e-05	-1	412	531	543	582	Envelope glycoprotein; AltName: Full=Env polyprotein; Contains: Surface protein; Short=SU; Contains: Transmembrane protein; Short=TM; Flags: Precursor	gi|47824875|ref|NM_001001451.1|	NM_001001451	0.76	-1	288	305	208	225	Mus musculus taste receptor, type 2, member 138 (Tas2r138), mRNA
contig37255	JO003080	527	isogroup00001	sp|A5UB71.1|MUTL_HAEIE	A5UB71	2	-1	167	337	446	502	DNA mismatch repair protein mutL	gi|90093352|ref|NM_207680.2|	NM_207680	0.036	1	98	117	4927	4946	Mus musculus BCL2-like 11 (apoptosis facilitator) (Bcl2l11), transcript variant 1, mRNA
contig37258	JO003998	753	isogroup00033	sp|Q8C8U0.3|LIPB1_MOUSE	Q8C8U0	1e-133	1	1	753	505	755	Liprin-beta-1; AltName: Full=Protein tyrosine phosphatase receptor type f polypeptide-interacting protein-binding protein 1; Short=PTPRF-interacting protein-binding protein 1	gi|149255997|ref|XM_001475851.1|	XM_001475851	0	1	4	753	1635	2384	PREDICTED: Mus musculus similar to mKIAA1230 protein, transcript variant 3 (LOC100046025), mRNA
contig37259	JO004004	788	isogroup00033	sp|Q8C8U0.3|LIPB1_MOUSE	Q8C8U0	1e-12	-1	10	123	721	758	Liprin-beta-1; AltName: Full=Protein tyrosine phosphatase receptor type f polypeptide-interacting protein-binding protein 1; Short=PTPRF-interacting protein-binding protein 1	gi|49274605|ref|NM_026221.1|	NM_026221	2e-35	-1	19	142	2431	2554	Mus musculus PTPRF interacting protein, binding protein 1 (liprin beta 1) (Ppfibp1), mRNA
contig37306	JO003116	1886	isogroup00001	sp|P97427.1|DPYL1_MOUSE	P97427	0	-1	175	1884	3	572	Dihydropyrimidinase-related protein 1; Short=DRP-1; AltName: Full=Collapsin response mediator protein 1; Short=CRMP-1; AltName: Full=Unc-33-like phosphoprotein 3; Short=ULIP-3	gi|40068506|ref|NM_007765.3|	NM_007765	0	-1	1	1886	271	2154	Mus musculus collapsin response mediator protein 1 (Crmp1), mRNA
contig37334	JO003500	680	isogroup00009	sp|Q40312.1|PGLR_MEDSA	Q40312	2.6	-1	154	303	96	145	Polygalacturonase; Short=PG; AltName: Full=Pectinase; Flags: Precursor	gi|61657983|ref|NM_028763.3|	NM_028763	0.047	1	528	547	3659	3678	Mus musculus chromobox homolog 6 (Cbx6), mRNA
contig37350	JO003504	603	isogroup00009	sp|A5GKI2.1|MEND_SYNPW	A5GKI2	0.18	1	177	314	297	350	2-succinyl-5-enolpyruvyl-6-hydroxy-3-cyclohexene-1- carboxylate synthase; Short=SEPHCHC synthase; AltName: Full=Menaquinone biosynthesis protein menD	gi|149265748|ref|XM_001480222.1|	XM_001480222	0.17	1	563	581	157	175	PREDICTED: Mus musculus hypothetical protein LOC100043466 (LOC100043466), mRNA
contig37351	JO003505	798	isogroup00009	sp|Q9KRA6.1|ATE_VIBCH	Q9KRA6	5.8	1	521	769	108	196	Putative arginyl-tRNA--protein transferase; Short=R-transferase; Short=Arginyltransferase sp|C3LN58.1|ATE_VIBCM Putative arginyl-tRNA--protein transferase; Short=R-transferase; Short=Arginyltransferase	gi|142349108|ref|NM_080436.2|	NM_080436	2e-17	1	403	476	3395	3468	Mus musculus retinol dehydrogenase 1 (all trans) (Rdh1), mRNA
contig37371	JO003121	864	isogroup00001	sp|Q9D0P8.1|RAYL_MOUSE	Q9D0P8	2e-82	1	161	718	1	186	Putative GTP-binding protein RAY-like; AltName: Full=Rab-like protein 4	gi|27754106|ref|NM_025931.2|	NM_025931	1e-160	1	152	725	298	871	Mus musculus RAB, member of RAS oncogene family-like 4 (Rabl4), mRNA
contig37603	JO005683	1402	isogroup00102	sp|Q6ZQ08.2|CNOT1_MOUSE	Q6ZQ08	0	1	2	1402	1882	2348	CCR4-NOT transcription complex subunit 1; AltName: Full=CCR4-associated factor 1	gi|94383742|ref|XM_894673.2|	XM_894673	0	1	1	1398	5950	7347	PREDICTED: Mus musculus CCR4-NOT transcription complex, subunit 1, transcript variant 2 (Cnot1), mRNA
contig37681	JO003670	1129	isogroup00018	sp|Q3UH60.1|DIP2B_MOUSE	Q3UH60	0	-1	83	841	361	613	Disco-interacting protein 2 homolog B; Short=DIP2 homolog B	gi|142362828|ref|NM_172819.2|	NM_172819	0	-1	1	1129	151	1285	Mus musculus DIP2 disco-interacting protein 2 homolog B (Drosophila) (Dip2b), mRNA
contig37808	JO003386	1477	isogroup00004	sp|P63128.3|POK4_HUMAN	P63128	5e-98	1	117	917	667	933	HERV-K_6q14.1 provirus ancestral Gag-Pol polyprotein; AltName: Full=HERV-K109 Gag-Pol protein; AltName: Full=HERV-K(C6) Gag-Pol protein; Contains: Matrix protein; Contains: Capsid protein; Contains: Nucleocapsid protein; Contains: Protease; AltName: Full=Retropepsin; AltName: Full=PR; Contains: Reverse transcriptase/ribonuclease H; AltName: Full=p66 RT	gi|94403162|ref|XM_983026.1|	XM_983026	0.002	1	111	201	1518	1608	PREDICTED: Mus musculus similar to putative retrovirus-related gag protein (LOC675548), mRNA
contig37851	JO004000	838	isogroup00033	sp|Q9SUA4.1|OPT5_ARATH	Q9SUA4	8.2	1	69	194	362	401	Oligopeptide transporter 5; Short=AtOPT5	gi|149259200|ref|XM_989004.2|	XM_989004	0.23	1	68	86	786	804	PREDICTED: Mus musculus PAP associated domain containing 5 (Papd5), mRNA
contig37864	JO005676	3944	isogroup00102	sp|A5YKK6.2|CNOT1_HUMAN	A5YKK6	0	1	1	3942	568	1881	CCR4-NOT transcription complex subunit 1; AltName: Full=Negative regulator of transcription subunit 1 homolog; Short=NOT1H; Short=hNOT1; AltName: Full=CCR4-associated factor 1	gi|94383742|ref|XM_894673.2|	XM_894673	0	1	8	3944	2016	5949	PREDICTED: Mus musculus CCR4-NOT transcription complex, subunit 1, transcript variant 2 (Cnot1), mRNA
contig37947	JO005948	597	isogroup00117	sp|O35066.2|KIF3C_MOUSE	O35066	0.11	-1	396	569	730	791	Kinesin-like protein KIF3C	gi|124486986|ref|NM_001081234.1|	NM_001081234	0.65	1	528	549	773	794	Mus musculus phosphatidylinositol glycan anchor biosynthesis, class G (Pigg), mRNA
contig37951	JO003470	587	isogroup00007	sp|B8HUA9.1|IF2_CYAP4	B8HUA9	0.88	1	46	171	52	93	Translation initiation factor IF-2	gi|116174785|ref|NM_030113.2|	NM_030113	0.64	1	453	470	1610	1627	Mus musculus Rho GTPase activating protein 10 (Arhgap10), mRNA
contig38055	JO020038	838	isogroup02989	sp|P16372.2|ZFP58_MOUSE	P16372	6.3	-1	444	518	278	304	Zinc finger protein 58; Short=Zfp-58; AltName: Full=Zinc finger protein Mfg-1; AltName: Full=Regulator of sex-limitation candidate 5	gi|149260239|ref|XM_001473622.1|	XM_001473622	0.23	1	588	606	1149	1167	PREDICTED: Mus musculus similar to cellular retinol binding protein I (LOC100045055), mRNA
contig38116	JO006762	1195	isogroup00161	sp|Q09666.2|AHNK_HUMAN	Q09666	0	1	320	1195	4286	4579	Neuroblast differentiation-associated protein AHNAK; AltName: Full=Desmoyokin	gi|61743960|ref|NM_009643.1|	NM_009643	0	1	3	1194	12123	13327	Mus musculus AHNAK nucleoprotein (desmoyokin) (Ahnak), transcript variant 1, mRNA
contig38117	JO003707	519	isogroup00020	sp|Q9DCC4.2|P5CR3_MOUSE	Q9DCC4	0.51	-1	5	169	67	123	Pyrroline-5-carboxylate reductase 3; Short=P5C reductase 3; Short=P5CR 3; AltName: Full=Pyrroline-5-carboxylate reductase-like protein	gi|149261407|ref|XM_992011.2|	XM_992011	2.2	-1	410	426	701	717	PREDICTED: Mus musculus predicted gene, EG432494 (EG432494), mRNA
contig38138	JO003353	774	isogroup00002	sp|A1Z651.1|POL_XMRV6	A1Z651	2e-71	1	16	591	519	712	Gag-Pol polyprotein; Short=Pr180gag-pol; Contains: Matrix protein p15; Short=MA; Contains: RNA-binding phosphoprotein p12; AltName: Full=pp12; Contains: Capsid protein p30; Short=CA; Contains: Nucleocapsid protein p10; Short=NC-pol; Contains: Protease p14; Short=PR; Contains: Reverse transcriptase/ribonuclease H p80; Short=RT; Contains: Integrase p46; Short=IN	gi|149258996|ref|XM_001476722.1|	XM_001476722	6e-05	1	67	239	2550	2722	PREDICTED: Mus musculus hypothetical protein LOC100041156 (LOC100041156), mRNA
contig38195	JO003379	1846	isogroup00004	sp|P08548.1|LIN1_NYCCO	P08548	1e-40	-1	940	1350	802	935	LINE-1 reverse transcriptase homolog	gi|149241358|ref|XM_001480205.1|	XM_001480205	9e-09	-1	1272	1323	266	317	PREDICTED: Mus musculus similar to pORF2 (LOC100048344), mRNA
contig38210	JO003125	2650	isogroup00001	sp|P11369.2|POL2_MOUSE	P11369	2e-82	-1	537	1538	641	988	Retrovirus-related Pol polyprotein LINE-1; AltName: Full=Long interspersed element-1; Short=L1; Includes: Reverse transcriptase; Includes: Endonuclease	gi|149261363|ref|XR_035297.1|	XR_035297	9e-13	1	3	45	3666	3708	PREDICTED: Mus musculus predicted gene, EG237412 (EG237412), misc RNA
contig38245	JO004550	762	isogroup00056	sp|Q8UN02.1|GAG80_MLVMO	Q8UN02	3e-25	-1	356	760	467	601	Glycosylated Gag polyprotein; Short=Pr80gag; AltName: Full=gp80gag; AltName: Full=Glyco-gag; Contains: Nextended-MA-p12; Contains: CA-NC	gi|94394894|ref|XM_921970.2|	XM_921970	0.21	1	484	502	172	190	PREDICTED: Mus musculus predicted gene, EG432746 (EG432746), mRNA
contig38462	JO012384	1687	isogroup00789										gi|142359835|ref|NM_027990.2|	NM_027990	0.12	-1	728	747	515	534	Mus musculus RIKEN cDNA 2310010M24 gene (2310010M24Rik), mRNA
contig38470	JO003091	604	isogroup00001	sp|Q3V140.1|ACRBP_MOUSE	Q3V140	0.54	1	196	363	382	442	Acrosin-binding protein; AltName: Full=Proacrosin-binding protein sp32; Flags: Precursor	gi|141802030|ref|NM_027541.3|	NM_027541	0.042	-1	329	348	348	367	Mus musculus PRP3 pre-mRNA processing factor 3 homolog (yeast) (Prpf3), mRNA
contig38492	JO003126	728	isogroup00001	sp|Q68DN1.2|CB016_HUMAN	Q68DN1	1	1	16	252	1660	1735	Uncharacterized protein C2orf16	gi|118130512|ref|NM_009148.3|	NM_009148	0.013	-1	476	496	2943	2963	Mus musculus exocyst complex component 4 (Exoc4), mRNA
contig38511	JO003127	865	isogroup00001	sp|P09411.4|PGK1_MOUSE	P09411	1e-139	1	112	864	1	251	Phosphoglycerate kinase 1	gi|70778975|ref|NM_008828.2|	NM_008828	0	1	64	865	80	881	Mus musculus phosphoglycerate kinase 1 (Pgk1), mRNA
contig38516	JO011163	575	isogroup00594	sp|P26452.4|RSSA_BOVIN	P26452	2e-60	-1	191	574	168	295	40S ribosomal protein SA; AltName: Full=Laminin receptor 1; Short=LamR; AltName: Full=37/67 kDa laminin receptor; Short=LRP/LR; AltName: Full=Laminin-binding protein precursor p40; Short=LBP/p40; AltName: Full=37 kDa laminin receptor precursor; Short=37LRP; AltName: Full=67 kDa laminin receptor; Short=67LR; AltName: Full=Protein C10	gi|149252000|ref|XM_001475518.1|	XM_001475518	1e-131	-1	184	575	579	970	PREDICTED: Mus musculus similar to 37kDa oncofetal antigen (LOC100040633), mRNA
contig38521	JO003128	897	isogroup00001	sp|P16617.2|PGK1_RAT	P16617	1e-90	-1	401	895	253	417	Phosphoglycerate kinase 1	gi|149262781|ref|XR_035357.1|	XR_035357	0	-1	1	897	770	1678	PREDICTED: Mus musculus predicted gene, EG668435 (EG668435), misc RNA
contig38541	JO002543	518	isogroup00001	sp|Q27685.1|PGKC_LEIME	Q27685	0.67	1	60	227	396	453	Phosphoglycerate kinase, glycosomal; Short=Phosphoglycerate kinase C	gi|142347101|ref|NM_153137.3|	NM_153137	6e-07	-1	474	517	1838	1881	Mus musculus TRAF3 interacting protein 3 (Traf3ip3), mRNA
contig38547	JO003129	644	isogroup00001	sp|P26810.1|POL_MLVF5	P26810	1e-50	-1	3	644	934	1147	Pol polyprotein; Contains: Protease; Contains: Reverse transcriptase/ribonuclease H; Short=RT; Contains: Integrase; Short=IN	gi|149258996|ref|XM_001476722.1|	XM_001476722	1e-05	-1	356	409	4461	4514	PREDICTED: Mus musculus hypothetical protein LOC100041156 (LOC100041156), mRNA
contig38593	JO003534	1059	isogroup00013	sp|Q6AYL8.1|LRIQ3_RAT	Q6AYL8	2.4	1	144	566	484	623	Leucine-rich repeat and IQ domain-containing protein 3; AltName: Full=Leucine-rich repeat-containing protein 44	gi|149269595|ref|XM_001475222.1|	XM_001475222	0.074	-1	176	195	813	832	PREDICTED: Mus musculus similar to gamma-aminobutyric acid A receptor, epsilon (LOC100045941), mRNA
contig38711	JO003036	1343	isogroup00001	sp|A6NFQ2.2|F115C_HUMAN	A6NFQ2	9.5	1	559	666	343	375	Protein FAM115C; AltName: Full=Protein FAM139A	gi|94402608|ref|XR_002372.1|	XR_002372	3e-08	1	1101	1139	498	536	PREDICTED: Mus musculus RIKEN cDNA 4930526A20 gene (4930526A20Rik), misc RNA
contig38718	JO003941	970	isogroup00030	sp|P46935.3|NEDD4_MOUSE	P46935	0.0003	-1	660	881	25	101	E3 ubiquitin-protein ligase NEDD4; AltName: Full=Neural precursor cell expressed developmentally down-regulated protein 4; Short=NEDD-4	gi|61657920|ref|NM_008448.2|	NM_008448	3e-22	-1	525	621	4647	4744	Mus musculus kinesin family member 5B (Kif5b), mRNA
contig38729	JO003130	561	isogroup00001	sp|Q22875.3|SHOC2_CAEEL	Q22875	2.3	1	10	93	397	423	Leucine-rich repeat protein soc-2; AltName: Full=Suppressor of Clr protein 2; AltName: Full=Suppressor of activated let-60 Ras protein 8	gi|94364532|ref|XM_129608.4|	XM_129608	2.4	1	209	225	1044	1060	PREDICTED: Mus musculus gene model 104, (NCBI) (Gm104), mRNA
contig38890	JO003354	1751	isogroup00002	sp|Q9Y6W3.1|CAN7_HUMAN	Q9Y6W3	3e-32	-1	1497	1736	218	297	Calpain-7; AltName: Full=PalB homolog; Short=PalBH	gi|149269143|ref|XR_034253.1|	XR_034253	1e-63	-1	1101	1399	688	1000	PREDICTED: Mus musculus similar to Zfand3 protein (LOC100048107), misc RNA
contig38965	JO003131	522	isogroup00001	sp|Q66JT7.1|COQ2_MOUSE	Q66JT7	1.5	-1	152	337	217	278	Para-hydroxybenzoate--polyprenyltransferase, mitochondrial; Short=PHB:polyprenyltransferase; Flags: Precursor	gi|149270819|ref|XM_001472030.1|	XM_001472030	0.56	-1	204	221	1599	1616	PREDICTED: Mus musculus hypothetical protein LOC100044402 (LOC100044402), mRNA
contig39024	JO002610	749	isogroup00001	sp|O88496.1|VKGC_RAT	O88496	1e-120	1	1	747	181	429	Vitamin K-dependent gamma-carboxylase; AltName: Full=Gamma-glutamyl carboxylase; AltName: Full=Vitamin K gamma glutamyl carboxylase	gi|142374008|ref|NM_019802.2|	NM_019802	0	1	1	749	615	1363	Mus musculus gamma-glutamyl carboxylase (Ggcx), mRNA
contig39068	JO019655	1851	isogroup02827	sp|Q8BXR1.1|S7A14_MOUSE	Q8BXR1	1e-140	-1	258	1100	491	771	Probable cationic amino acid transporter; AltName: Full=Solute carrier family 7 member 14	gi|40254250|ref|NM_172861.2|	NM_172861	0	-1	45	1100	1751	2803	Mus musculus solute carrier family 7 (cationic amino acid transporter, y+ system), member 14 (Slc7a14), mRNA
contig39125	JO003458	2497	isogroup00006	sp|Q8VD53.1|ACER2_MOUSE	Q8VD53	1e-125	-1	1840	2496	57	275	Alkaline ceramidase 2; Short=Alkaline CDase 2; Short=AlkCDase 2; Short=maCER2; AltName: Full=N-acylsphingosine amidohydrolase 3-like; AltName: Full=Acylsphingosine deacylase 3-like; AltName: Full=Cancer-related gene liver 1 protein; Short=CRG-L1	gi|21314857|ref|NM_139306.1|	NM_139306	0	-1	1830	2493	206	869	Mus musculus N-acylsphingosine amidohydrolase 3-like (Asah3l), mRNA
contig39146	JO003132	1967	isogroup00001	sp|O01761.3|UNC89_CAEEL	O01761	2e-30	1	144	1493	3461	3908	Muscle M-line assembly protein unc-89; AltName: Full=Uncoordinated protein 89	gi|41054993|ref|NM_199465.1|	NM_199465	0.14	1	422	445	1836	1859	Mus musculus nexilin (Nexn), mRNA
contig39166	JL990913	1024	isogroup06430	sp|B7KPN8.1|ACSA_METC4	B7KPN8	1.7	-1	454	561	74	109	Acetyl-coenzyme A synthetase; AltName: Full=Acetate--CoA ligase; AltName: Full=Acyl-activating enzyme	gi|149262452|ref|XM_137868.8|	XM_137868	0.28	1	33	51	5994	6012	PREDICTED: Mus musculus leucine rich repeat containing 37A (Lrrc37a), mRNA
contig39227	JO003133	557	isogroup00001	sp|Q6ARM0.1|HTPG_DESPS	Q6ARM0	5.1	-1	14	223	287	346	Chaperone protein htpG; AltName: Full=Heat shock protein htpG; AltName: Full=High temperature protein G	gi|30842787|ref|NM_178020.2|	NM_178020	8e-19	1	506	557	1447	1498	Mus musculus hyaluronoglucosaminidase 3 (Hyal3), mRNA
contig39337	JO009008	568	isogroup00332	sp|P94131.1|MUCK_ACIAD	P94131	3.1	1	2	181	197	259	Cis,cis-muconate transport protein	gi|149271660|ref|XM_001473416.1|	XM_001473416	0.61	1	302	319	483	500	PREDICTED: Mus musculus RIKEN cDNA 1700019B21 gene (1700019B21Rik), mRNA
contig39348	JO014725	529	isogroup01261	sp|P10076.2|ZFP26_MOUSE	P10076	1e-105	-1	1	528	482	657	Zinc finger protein 26; Short=Zfp-26; AltName: Full=Protein mKR3	gi|141801412|ref|NM_011753.2|	NM_011753	0	-1	2	522	2564	3084	Mus musculus zinc finger protein 26 (Zfp26), mRNA
contig39436	JL987692	720	isogroup04710	sp|Q641Z8.1|PEF1_RAT	Q641Z8	4.9	-1	181	366	8	66	Peflin; AltName: Full=PEF protein with a long N-terminal hydrophobic domain; AltName: Full=Penta-EF hand domain-containing protein 1	gi|149254571|ref|XR_035352.1|	XR_035352	0.013	1	217	237	499	519	PREDICTED: Mus musculus RIKEN cDNA 4930562A09 gene (4930562A09Rik), misc RNA
contig39454	JO003134	1364	isogroup00001	sp|Q1ACH1.1|CYB6_CHAVU	Q1ACH1	1.9	1	84	251	136	188	Cytochrome b6	gi|124486585|ref|NM_177047.3|	NM_177047	2e-77	-1	648	1045	4605	5010	Mus musculus autism susceptibility candidate 2 (Auts2), mRNA
contig39458	JO002777	2611	isogroup00001	sp|Q9CQ33.2|LZTR1_MOUSE	Q9CQ33	0	1	2	1192	441	837	Leucine-zipper-like transcriptional regulator 1; Short=LZTR-1	gi|142385564|ref|NM_025808.3|	NM_025808	0	1	2	1205	1378	2581	Mus musculus leucine-zipper-like transcriptional regulator, 1 (Lztr1), mRNA
contig39479	JO003135	623	isogroup00001	sp|Q60632.2|COT1_MOUSE	Q60632	5e-58	-1	286	621	311	422	COUP transcription factor 1; Short=COUP-TF1; AltName: Full=COUP transcription factor I; Short=COUP-TF I; AltName: Full=Nuclear receptor subfamily 2 group F member 1; AltName: Full=V-erbA-related protein 3; Short=EAR-3	gi|111185901|ref|NM_010151.2|	NM_010151	0	-1	20	623	1332	1942	Mus musculus nuclear receptor subfamily 2, group F, member 1 (Nr2f1), mRNA
contig39531	JO002832	514	isogroup00001	sp|P63219.1|GBG5_RAT	P63219	3e-31	1	60	263	1	68	Guanine nucleotide-binding protein G(I)/G(S)/G(O) subunit gamma-5; Flags: Precursor sp|P63217.1|GBG5_BOVIN Guanine nucleotide-binding protein G(I)/G(S)/G(O) subunit gamma-5; Flags: Precursor sp|P63218.3|GBG5_HUMAN Guanine nucleotide-binding protein G(I)/G(S)/G(O) subunit gamma-5; Flags: Precursor sp|Q80SZ7.2|GBG5_MOUSE Guanine nucleotide-binding protein G(I)/G(S)/G(O) subunit gamma-5; Flags: Prec…	gi|149255773|ref|XM_001479911.1|	XM_001479911	1e-152	1	37	495	30	486	PREDICTED: Mus musculus similar to G protein gamma-5 subunit (LOC100048410), mRNA
contig39537	JO005681	1087	isogroup00102	sp|P51607.2|RENBP_RAT	P51607	4.2	-1	431	628	204	296	N-acylglucosamine 2-epimerase; AltName: Full=N-acetyl-D-glucosamine 2-epimerase; AltName: Full=GlcNAc 2-epimerase; AltName: Full=AGE; AltName: Full=Renin-binding protein; Short=RnBP	gi|124486736|ref|NM_001081335.1|	NM_001081335	0.076	1	139	158	5906	5925	Mus musculus p53-associated parkin-like cytoplasmic protein (Parc), mRNA
contig39547	JO003136	664	isogroup00001	sp|Q8IVF2.2|AHNK2_HUMAN	Q8IVF2	1e-07	1	1	645	406	625	Protein AHNAK2	gi|149260907|ref|XR_001738.2|	XR_001738	0.046	1	64	91	58	85	PREDICTED: Mus musculus predicted gene, EG436164 (EG436164), misc RNA
contig39607	JO003137	673	isogroup00001										gi|124487020|ref|NM_001081222.1|	NM_001081222	4e-52	1	374	583	4214	4426	Mus musculus establishment of cohesion 1 homolog 1 (S. cerevisiae) (Esco1), mRNA
contig39610	JO003739	997	isogroup00023	sp|P38044.1|NRTB_SYNE7	P38044	3.7	-1	100	291	139	201	Nitrate transport permease protein nrtB	gi|142360114|ref|NM_025419.3|	NM_025419	0.07	-1	17	48	2042	2073	Mus musculus RIKEN cDNA 1110059G10 gene (1110059G10Rik), mRNA
contig39687	JO019027	1051	isogroup02560	sp|Q9WVR7.1|PPM1F_RAT	Q9WVR7	1e-171	-1	21	1049	108	450	Protein phosphatase 1F; AltName: Full=Ca(2+)/calmodulin-dependent protein kinase phosphatase; Short=CaM-kinase phosphatase; Short=CaMKPase; AltName: Full=Partner of PIX 2	gi|141802638|ref|NM_176833.3|	NM_176833	0	-1	6	1051	391	1439	Mus musculus protein phosphatase 1F (PP2C domain containing) (Ppm1f), mRNA
contig39694	JO006448	3172	isogroup00140	sp|O75122.2|CLAP2_HUMAN	O75122	0	1	1	1512	791	1294	CLIP-associating protein 2; AltName: Full=Cytoplasmic linker-associated protein 2; AltName: Full=Protein Orbit homolog 2; Short=hOrbit2	gi|126506305|ref|NM_001081960.1|	NM_001081960	0	1	1	1521	2497	4017	Mus musculus CLIP associating protein 2 (Clasp2), transcript variant 2, mRNA
contig39724	JO015401	558	isogroup01441										gi|118129881|ref|NM_009743.4|	NM_009743	0.15	1	22	40	60	78	Mus musculus Bcl2-like 1 (Bcl2l1), mRNA
contig39744	JO006449	552	isogroup00140	sp|O75122.2|CLAP2_HUMAN	O75122	7e-76	1	1	552	607	790	CLIP-associating protein 2; AltName: Full=Cytoplasmic linker-associated protein 2; AltName: Full=Protein Orbit homolog 2; Short=hOrbit2	gi|126506305|ref|NM_001081960.1|	NM_001081960	0	1	1	552	1945	2496	Mus musculus CLIP associating protein 2 (Clasp2), transcript variant 2, mRNA
contig39761	JO006450	981	isogroup00140	sp|Q8BRT1.1|CLAP2_MOUSE	Q8BRT1	1e-149	1	1	981	88	414	CLIP-associating protein 2; AltName: Full=Cytoplasmic linker-associated protein 2	gi|126506305|ref|NM_001081960.1|	NM_001081960	0	1	1	965	409	1373	Mus musculus CLIP associating protein 2 (Clasp2), transcript variant 2, mRNA
contig39764	JO006451	532	isogroup00140	sp|Q80TV8.2|CLAP1_MOUSE	Q80TV8	3e-59	1	1	522	62	235	CLIP-associating protein 1; AltName: Full=Cytoplasmic linker-associated protein 1	gi|124486878|ref|NM_001081276.1|	NM_001081276	0.009	1	104	132	1035	1063	Mus musculus CLIP associating protein 1 (Clasp1), mRNA
contig39785	JO003138	508	isogroup00001	sp|Q6ZWJ8.2|KCP_HUMAN	Q6ZWJ8	0.37	-1	59	157	118	150	Kielin/chordin-like protein; AltName: Full=Kielin/chordin-like protein 1; Short=KCP-1; AltName: Full=Cysteine-rich motor neuron 2 protein; Short=CRIM-2; AltName: Full=Cysteine-rich BMP regulator 2; Flags: Precursor	gi|119226254|ref|NM_013672.2|	NM_013672	0.035	1	316	335	5344	5363	Mus musculus trans-acting transcription factor 1 (Sp1), mRNA
contig39802	JO002502	3095	isogroup00001	sp|Q2JD50.1|MURG_FRASC	Q2JD50	5.1	-1	1372	1602	214	291	UDP-N-acetylglucosamine--N-acetylmuramyl-(pentapeptide) pyrophosphoryl-undecaprenol N-acetylglucosamine transferase; AltName: Full=Undecaprenyl-PP-MurNAc-pentapeptide-UDPGlcNAc GlcNAc transferase	gi|141802947|ref|NM_175649.4|	NM_175649	4e-09	-1	2224	2276	1555	1607	Mus musculus tumor necrosis factor receptor superfamily, member 26 (Tnfrsf26), mRNA
contig39810	JO003027	1990	isogroup00001	sp|Q80TZ9.2|RERE_MOUSE	Q80TZ9	4.1	1	687	911	776	846	Arginine-glutamic acid dipeptide repeats protein; AltName: Full=Atrophin-2	gi|118130242|ref|NM_011136.2|	NM_011136	0.56	1	817	835	921	939	Mus musculus POU domain, class 2, associating factor 1 (Pou2af1), mRNA
contig39819	JO016713	1396	isogroup01822	sp|Q96Q06.2|PLIN4_HUMAN	Q96Q06	2e-93	1	1	1128	778	1159	Perilipin-4; AltName: Full=Adipocyte protein S3-12	gi|142375035|ref|NM_020568.2|	NM_020568	1e-16	1	202	270	2005	2073	Mus musculus plasma membrane associated protein, S3-12 (S3-12), mRNA
contig39822	JO014403	1240	isogroup01194	sp|Q6ZPL9.2|DDX55_MOUSE	Q6ZPL9	1e-58	-1	778	1239	446	599	ATP-dependent RNA helicase DDX55; AltName: Full=DEAD box protein 55	gi|144922713|ref|NM_026409.3|	NM_026409	2e-46	-1	761	947	1696	1882	Mus musculus DEAD (Asp-Glu-Ala-Asp) box polypeptide 55 (Ddx55), mRNA
contig39937	JO012028	691	isogroup00727										gi|142376348|ref|NM_029690.2|	NM_029690	0.048	-1	70	89	1367	1386	Mus musculus actin related protein M1 (Arpm1), mRNA
contig39983	JL990968	5679	isogroup06472	sp|P55200.2|MLL1_MOUSE	P55200	0	-1	4560	5678	3594	3966	Histone-lysine N-methyltransferase MLL; AltName: Full=Zinc finger protein HRX; AltName: Full=ALL-1; Contains: MLL cleavage product N320; AltName: Full=N-terminal cleavage product of 320 kDa; Short=p320; Contains: MLL cleavage product C180; AltName: Full=C-terminal cleavage product of 180 kDa; Short=p180	gi|124486681|ref|NM_001081049.1|	NM_001081049	0	-1	3893	5679	10770	12541	Mus musculus myeloid/lymphoid or mixed-lineage leukemia 1 (Mll1), mRNA
contig39995	JO003139	630	isogroup00001	sp|P63135.1|POK12_HUMAN	P63135	2e-19	-1	1	297	1295	1393	HERV-K_1q22 provirus ancestral Pol protein; AltName: Full=HERV-K102 Pol protein; AltName: Full=HERV-K(III) Pol protein; Includes: Reverse transcriptase; Short=RT; Includes: Ribonuclease H; Short=RNase H; Includes: Integrase; Short=IN	gi|114205415|ref|NM_027326.3|	NM_027326	0.17	1	434	460	751	777	Mus musculus myeloid/lymphoid or mixed lineage-leukemia translocation to 3 homolog (Drosophila) (Mllt3), transcript variant 1, mRNA
contig40015	JO003140	943	isogroup00001	sp|C5BAC7.1|MUKB_EDWI9	C5BAC7	3.4	1	717	881	839	892	Chromosome partition protein mukB; AltName: Full=Structural maintenance of chromosome-related protein	gi|77812698|ref|NM_028004.2|	NM_028004	0.26	-1	98	120	35820	35842	Mus musculus titin (Ttn), transcript variant N2-B, mRNA
contig40016	JO003084	1392	isogroup00001	sp|P10267.2|ENK10_HUMAN	P10267	7e-19	1	640	1392	126	388	HERV-K_5q33.3 provirus ancestral Env polyprotein; AltName: Full=Envelope polyprotein; AltName: Full=HERV-K10 envelope protein; AltName: Full=HERV-K107 envelope protein; Contains: Surface protein; Short=SU; Contains: Transmembrane protein; Short=TM	gi|49227201|ref|NM_017467.2|	NM_017467	0.39	-1	287	305	364	382	Mus musculus zinc finger protein 316 (Zfp316), mRNA
contig40061	JO003142	1016	isogroup00001	sp|Q3UTJ2.2|SRBS2_MOUSE	Q3UTJ2	1e-148	1	25	753	587	827	Sorbin and SH3 domain-containing protein 2; AltName: Full=Arg/Abl-interacting protein 2; Short=ArgBP2	gi|124301205|ref|NM_172752.3|	NM_172752	1e-169	1	461	1016	2807	3361	Mus musculus sorbin and SH3 domain containing 2 (Sorbs2), mRNA
contig40242	JO007715	1012	isogroup00215	sp|C6KSQ6.1|RAD50_PLAF7	C6KSQ6	0.12	-1	106	273	1076	1131	Probable DNA repair protein RAD50	gi|124487240|ref|NM_001081150.1|	NM_001081150	1e-74	1	221	501	3296	3575	Mus musculus LON peptidase N-terminal domain and ring finger 1 (Lonrf1), mRNA
contig40312	JO004551	3482	isogroup00056	sp|P31795.1|POL_MLVRK	P31795	1e-117	1	2	1417	114	578	Pol polyprotein; Contains: Reverse transcriptase/ribonuclease H; Short=RT; Contains: Integrase; Short=IN	gi|149258996|ref|XM_001476722.1|	XM_001476722	4e-06	1	815	874	4424	4483	PREDICTED: Mus musculus hypothetical protein LOC100041156 (LOC100041156), mRNA
contig40382	JO002641	1026	isogroup00001	sp|Q91W86.2|VPS11_MOUSE	Q91W86	0	1	3	1025	414	754	Vacuolar protein sorting-associated protein 11 homolog	gi|58037258|ref|NM_027889.1|	NM_027889	0	1	1	1018	1277	2294	Mus musculus vacuolar protein sorting 11 (yeast) (Vps11), mRNA
contig40455	JO003144	1376	isogroup00001	sp|Q8R1F0.1|L10K_MOUSE	Q8R1F0	5e-22	-1	1164	1352	1	64	Leydig cell tumor 10 kDa protein homolog	gi|56090601|ref|NM_001007571.1|	NM_001007571	6e-34	-1	1123	1276	87	240	Mus musculus DNA segment, Chr 8, ERATO Doi 738, expressed (D8Ertd738e), mRNA
contig40480	JL990674	5220	isogroup06261	sp|Q9WVT0.1|GP116_RAT	Q9WVT0	0	1	1	2133	614	1325	Probable G-protein coupled receptor 116; AltName: Full=G-protein coupled hepta-helical receptor Ig-hepta; Flags: Precursor	gi|124487170|ref|NM_001081178.1|	NM_001081178	0	1	187	2358	2289	4463	Mus musculus G protein-coupled receptor 116 (Gpr116), mRNA
contig40481	JO003746	1588	isogroup00024	sp|Q8BYI9.1|TENR_MOUSE	Q8BYI9	3.1	1	1320	1445	250	299	Tenascin-R; Short=TN-R; AltName: Full=Restrictin; AltName: Full=Janusin; AltName: Full=Neural recognition molecule J1-160/180; Flags: Precursor	gi|149256917|ref|XM_001478642.1|	XM_001478642	0.11	1	535	554	3531	3550	PREDICTED: Mus musculus multiple EGF-like-domains 8 (Megf8), mRNA
contig40492	JO003145	520	isogroup00001	sp|P46935.3|NEDD4_MOUSE	P46935	4e-07	-1	48	161	34	71	E3 ubiquitin-protein ligase NEDD4; AltName: Full=Neural precursor cell expressed developmentally down-regulated protein 4; Short=NEDD-4	gi|118131063|ref|NM_001034858.2|	NM_001034858	1e-23	-1	44	123	3857	3936	Mus musculus armadillo repeat containing 2 (Armc2), mRNA
contig40540	JO003146	809	isogroup00001	sp|Q06VN8.1|Y043_TNAVC	Q06VN8	2.1	-1	404	676	708	805	Structural protein ORF43	gi|31982698|ref|NM_020002.2|	NM_020002	0.057	1	194	213	1544	1563	Mus musculus REC8 homolog (yeast) (Rec8), mRNA
contig40567	JO002983	1412	isogroup00001	sp|Q9WUB4.1|DCTN6_MOUSE	Q9WUB4	2e-92	1	25	594	1	190	Dynactin subunit 6; AltName: Full=Dynactin subunit p27; AltName: Full=Protein WS-3	gi|33468954|ref|NM_011879.1|	NM_011879	1e-158	-1	1009	1410	1334	1735	Mus musculus IK cytokine (Ik), mRNA
contig40783	JO016255	1218	isogroup01681	sp|Q62940.1|NEDD4_RAT	Q62940	0.44	-1	233	337	19	53	E3 ubiquitin-protein ligase NEDD4	gi|149267138|ref|XM_001479002.1|	XM_001479002	1e-10	1	207	265	3863	3920	PREDICTED: Mus musculus similar to activating transcription factor 1 (LOC100047421), mRNA
contig40833	JO019055	750	isogroup02572	sp|Q9P2Y4.2|ZN219_HUMAN	Q9P2Y4	0.36	-1	194	352	593	647	Zinc finger protein 219	gi|42476149|ref|NM_011043.2|	NM_011043	1e-27	1	327	515	3623	3809	Mus musculus protocadherin 10 (Pcdh10), mRNA
contig40853	JO002814	2899	isogroup00001	sp|Q1ZZH1.1|GRM3_MACFA	Q1ZZH1	6.2	1	2015	2248	562	651	Metabotropic glutamate receptor 3; Short=mGluR3; Flags: Precursor	gi|6754505|ref|NM_010687.1|	NM_010687	0.21	-1	67	86	2991	3010	Mus musculus like-glycosyltransferase (Large), mRNA
contig40969	JO019961	600	isogroup02959	sp|P67872.1|CSK2B_PIG	P67872	9e-52	-1	322	600	123	215	Casein kinase II subunit beta; Short=CK II beta; AltName: Full=Phosvitin sp|P67874.1|CSK2B_RAT Casein kinase II subunit beta; Short=CK II beta; AltName: Full=Phosvitin sp|P67869.1|CSK2B_CHICK Casein kinase II subunit beta; Short=CK II beta; AltName: Full=Phosvitin sp|P67870.1|CSK2B_HUMAN Casein kinase II subunit beta; Short=CK II beta; AltName: Full=Phosvitin; AltName: Full=Protein G5a sp|P67871.…	gi|118129820|ref|NM_009975.2|	NM_009975	1e-150	-1	180	600	704	1125	Mus musculus casein kinase 2, beta polypeptide (Csnk2b), mRNA
contig40999	JO003395	655	isogroup00004	sp|O00165.2|HAX1_HUMAN	O00165	3.2	-1	76	135	62	81	HCLS1-associated protein X-1; AltName: Full=HS1-associating protein X-1; Short=HAX-1; AltName: Full=HS1-binding protein 1; Short=HSP1BP-1	gi|142349543|ref|NM_175206.3|	NM_175206	0.18	-1	284	306	986	1008	Mus musculus F-box and leucine-rich repeat protein 22 (Fbxl22), mRNA
contig41000	JO003148	522	isogroup00001	sp|B4K5S6.1|NOL6_DROMO	B4K5S6	1.2	-1	32	298	988	1073	Nucleolar protein 6; AltName: Full=Maternal transcript 89Ba	gi|124486878|ref|NM_001081276.1|	NM_001081276	4e-08	1	140	169	6433	6462	Mus musculus CLIP associating protein 1 (Clasp1), mRNA
contig41001	JO003149	2236	isogroup00001	sp|Q99KK1.1|REEP3_MOUSE	Q99KK1	2.1	1	3	47	240	254	Receptor expression-enhancing protein 3	gi|142369101|ref|NM_177036.3|	NM_177036	1e-14	1	593	638	2348	2393	Mus musculus CEA-related cell adhesion molecule 19 (Ceacam19), mRNA
contig41020	JO006220	977	isogroup00128	sp|Q02752.1|PHPA_PLACH	Q02752	0.01	1	11	139	373	415	Acidic phosphoprotein; AltName: Full=50 kDa antigen; Flags: Precursor	gi|118150673|ref|NM_001077712.1|	NM_001077712	0.069	-1	564	583	997	1016	Mus musculus stromal antigen 2 (Stag2), transcript variant 2, mRNA
contig41035	JO019153	847	isogroup02615										gi|149263366|ref|XM_904513.3|	XM_904513	8e-23	-1	104	170	6376	6442	PREDICTED: Mus musculus pleckstrin homology domain containing, family H (with MyTH4 domain) member 1, transcript variant 5 (Plekhh1), mRNA
contig41050	JO005754	641	isogroup00106	sp|Q3TD16.2|CM018_MOUSE	Q3TD16	0.16	-1	224	337	448	485	Uncharacterized protein C13orf18 homolog	gi|124244069|ref|NM_001039048.2|	NM_001039048	1e-20	1	512	582	1719	1789	Mus musculus tripartite motif-containing 63 (Trim63), mRNA
contig41103	JO005755	2248	isogroup00106	sp|A2ASZ8.1|SCMC2_MOUSE	A2ASZ8	3e-92	1	3	524	296	469	Calcium-binding mitochondrial carrier protein SCaMC-2; AltName: Full=Small calcium-binding mitochondrial carrier protein 2; AltName: Full=Solute carrier family 25 member 25	gi|31560753|ref|NM_146118.2|	NM_146118	0	1	1	639	1125	1763	Mus musculus solute carrier family 25 (mitochondrial carrier, phosphate carrier), member 25 (Slc25a25), mRNA
contig41114	JL989228	597	isogroup05505	sp|Q2J164.1|ISPE_RHOP2	Q2J164	2.6	1	115	273	232	288	4-diphosphocytidyl-2-C-methyl-D-erythritol kinase; Short=CMK; AltName: Full=4-(cytidine-5'-diphospho)-2-C-methyl-D-erythritol kinase	gi|94407611|ref|XM_900683.2|	XM_900683	0.0002	-1	265	308	2254	2296	PREDICTED: Mus musculus RIKEN cDNA 5430427O19 gene, transcript variant 2 (5430427O19Rik), mRNA
contig41125	JO003150	605	isogroup00001	sp|A0Q3B0.1|SYI_CLONN	A0Q3B0	7.8	-1	17	103	380	411	Isoleucyl-tRNA synthetase; AltName: Full=Isoleucine--tRNA ligase; Short=IleRS	gi|149266294|ref|XM_001475309.1|	XM_001475309	0.0002	1	200	243	1621	1664	PREDICTED: Mus musculus similar to OPR (LOC100045988), mRNA
contig41131	JO019940	923	isogroup02950	sp|O00257.3|CBX4_HUMAN	O00257	0.87	1	71	190	378	418	E3 SUMO-protein ligase CBX4; AltName: Full=Chromobox protein homolog 4; AltName: Full=Polycomb 2 homolog; Short=Pc2; Short=hPc2	gi|149263682|ref|XM_001478432.1|	XM_001478432	3e-59	1	551	758	997	1203	PREDICTED: Mus musculus RIKEN cDNA 2810011L19 gene (2810011L19Rik), mRNA
contig41255	JO002884	963	isogroup00001	sp|Q9ULT8.2|HECD1_HUMAN	Q9ULT8	9e-49	-1	681	962	2519	2612	E3 ubiquitin-protein ligase HECTD1; AltName: Full=HECT domain-containing protein 1; AltName: Full=E3 ligase for inhibin receptor; AltName: Full=EULIR	gi|149263080|ref|XM_915167.3|	XM_915167	0	-1	243	963	7795	8504	PREDICTED: Mus musculus HECT domain containing 1 (Hectd1), mRNA
contig41331	JO008792	2097	isogroup00307										gi|142382686|ref|NM_177773.3|	NM_177773	3e-06	1	1059	1106	546	593	Mus musculus RIKEN cDNA 4933408B17 gene (4933408B17Rik), transcript variant hypothetical protein LOC271508, mRNA
contig41401	JO003151	1170	isogroup00001	sp|Q9NPJ4.1|PNRC2_HUMAN	Q9NPJ4	4e-47	-1	413	829	1	139	Proline-rich nuclear receptor coactivator 2	gi|142374269|ref|NM_026383.2|	NM_026383	1e-163	-1	410	1051	154	800	Mus musculus proline-rich nuclear receptor coactivator 2 (Pnrc2), mRNA
contig41459	JO002636	1162	isogroup00001	sp|Q8MJZ2.1|LIRA6_PANTR	Q8MJZ2	3.5	1	686	916	51	122	Leukocyte immunoglobulin-like receptor subfamily A member 6; Short=Leukocyte immunoglobulin-like receptor E; Flags: Precursor	gi|142351537|ref|NM_173765.2|	NM_173765	0.001	-1	70	116	113	159	Mus musculus RIKEN cDNA A230062G08 gene (A230062G08Rik), mRNA
contig41478	JO003396	1252	isogroup00004										gi|45439303|ref|NM_010414.1|	NM_010414	0.35	1	189	207	9570	9588	Mus musculus Huntington disease gene homolog (Hdh), mRNA
contig41518	JO003152	3301	isogroup00001	sp|O18992.1|CP2DJ_CALJA	O18992	2e-45	1	36	320	403	497	Cytochrome P450 2D19; AltName: Full=CYPIID19; AltName: Full=Cytochrome P450 CM2D-1	gi|31981028|ref|NM_019823.2|	NM_019823	4e-77	1	13	322	1343	1653	Mus musculus cytochrome P450, family 2, subfamily d, polypeptide 22 (Cyp2d22), mRNA
contig41537	JO020281	1056	isogroup03086	sp|Q01W31.1|IF2_SOLUE	Q01W31	0.011	1	456	773	113	220	Translation initiation factor IF-2	gi|142372717|ref|NM_134094.3|	NM_134094	0.29	1	593	611	1551	1569	Mus musculus neurocalcin delta (Ncald), mRNA
contig41583	JO013055	584	isogroup00917	sp|A1JIW9.1|IF2_YERE8	A1JIW9	4.3	1	372	512	701	747	Translation initiation factor IF-2	gi|142367538|ref|NM_001034880.2|	NM_001034880	0.041	1	139	162	888	911	Mus musculus predicted gene, EG432838 (EG432838), mRNA
contig41660	JO003535	661	isogroup00013	sp|Q923Q2.4|STA13_MOUSE	Q923Q2	2.5	-1	83	322	292	364	StAR-related lipid transfer protein 13; AltName: Full=START domain-containing protein 13; Short=StARD13	gi|40254324|ref|NM_172463.3|	NM_172463	0.0007	-1	309	383	5566	5640	Mus musculus sushi, nidogen and EGF-like domains 1 (Sned1), mRNA
contig41805	JO003153	4100	isogroup00001	sp|P34012.2|VC04_VARV	P34012	2	1	2083	2220	128	174	Protein C4	gi|142368142|ref|NM_025927.3|	NM_025927	2e-20	1	1014	1088	984	1059	Mus musculus mitochondrial ribosomal protein L45 (Mrpl45), mRNA
contig41867	JO012927	888	isogroup00889	sp|Q9P5P0.1|CIAO1_NEUCR	Q9P5P0	0.011	1	431	727	256	335	Probable cytosolic iron-sulfur protein assembly protein 1	gi|85797651|ref|NM_207258.2|	NM_207258	0.062	1	427	446	317	336	Mus musculus cDNA sequence BC048651 (BC048651), mRNA
contig41877	JO003123	654	isogroup00001	sp|Q8BX17.1|GEMI5_MOUSE	Q8BX17	3e-24	1	465	653	107	168	Gem-associated protein 5; Short=Gemin5	gi|142350379|ref|NM_172558.2|	NM_172558	1e-27	1	490	637	364	508	Mus musculus gem (nuclear organelle) associated protein 5 (Gemin5), mRNA
contig41921	JL985206	824	isogroup03454	sp|P53901.1|YNP2_YEAST	P53901	6.1	1	305	448	355	402	Uncharacterized protein YNL152W	gi|142365567|ref|NM_027897.3|	NM_027897	3e-10	1	696	769	2665	2738	Mus musculus rhophilin, Rho GTPase binding protein 2 (Rhpn2), mRNA
contig41935	JO003155	1707	isogroup00001	sp|Q6ZS17.1|FA65A_HUMAN	Q6ZS17	1.2	1	122	409	481	581	Protein FAM65A	gi|149269717|ref|XM_891736.3|	XM_891736	1e-16	-1	1587	1687	3097	3197	PREDICTED: Mus musculus gene model 1614, (NCBI) (Gm1614), mRNA
contig42032	JO003156	643	isogroup00001	sp|P10259.1|ENV_MMTVB	P10259	1e-22	1	278	643	334	453	Envelope glycoprotein gp70; AltName: Full=Env polyprotein; Contains: Surface protein; Short=SU; AltName: Full=Glycoprotein 52; Short=gp52; Contains: Transmembrane protein; Short=TM; AltName: Full=Glycoprotein 36; Short=gp36; Flags: Precursor	gi|92087053|ref|NM_053242.4|	NM_053242	0.7	-1	13	30	4098	4115	Mus musculus forkhead box P2 (Foxp2), transcript variant 1, mRNA
contig42044	JO003551	2011	isogroup00014	sp|P35085.2|CBPP_DICDI	P35085	0.48	1	315	932	169	346	Calcium-binding protein P	gi|118130464|ref|NM_021491.3|	NM_021491	5e-63	1	1	259	2822	3084	Mus musculus sphingomyelin phosphodiesterase 3, neutral (Smpd3), mRNA
contig42082	JO003370	592	isogroup00003										gi|31541985|ref|NM_172916.2|	NM_172916	0.01	-1	357	377	6732	6752	Mus musculus hydrocephalus inducing (Hydin), mRNA
contig42088	JO003158	696	isogroup00001	sp|P60507.1|EFC1_HUMAN	P60507	0.71	1	522	695	10	69	HERV-F(c)1_Xq21.33 provirus ancestral Env polyprotein; AltName: Full=Envelope polyprotein; AltName: Full=Fc1env; AltName: Full=HERV-Fc1env; Contains: Surface protein; Short=SU; Contains: Transmembrane protein; Short=TM; Flags: Precursor	gi|58743311|ref|NM_001011695.1|	NM_001011695	0.049	-1	367	386	269	288	Mus musculus olfactory receptor 1000 (Olfr1000), mRNA
contig42184	JO003159	1768	isogroup00001	sp|Q9ULT8.2|HECD1_HUMAN	Q9ULT8	0	-1	1	1767	719	1309	E3 ubiquitin-protein ligase HECTD1; AltName: Full=HECT domain-containing protein 1; AltName: Full=E3 ligase for inhibin receptor; AltName: Full=EULIR	gi|149263080|ref|XM_915167.3|	XM_915167	0	-1	29	1768	2401	4140	PREDICTED: Mus musculus HECT domain containing 1 (Hectd1), mRNA
contig42223	JO003160	2013	isogroup00001	sp|Q9ULT8.2|HECD1_HUMAN	Q9ULT8	0	-1	3	2012	48	717	E3 ubiquitin-protein ligase HECTD1; AltName: Full=HECT domain-containing protein 1; AltName: Full=E3 ligase for inhibin receptor; AltName: Full=EULIR	gi|149263230|ref|XM_974905.2|	XM_974905	0	-1	1	2013	382	2394	PREDICTED: Mus musculus HECT domain containing 1 (Hectd1), mRNA
contig42249	JO003161	1522	isogroup00001	sp|P14083.2|TKR_DROME	P14083	8.5	1	769	861	45	75	Protein TKR; AltName: Full=Tyrosine kinase-related; Short=dTKR	gi|145046243|ref|NM_177762.6|	NM_177762	0.11	-1	319	338	266	285	Mus musculus AP2 associated kinase 1 (Aak1), transcript variant 2, mRNA
contig42315	JO003162	675	isogroup00001	sp|P51508.3|ZNF81_HUMAN	P51508	2e-24	-1	199	480	12	109	Zinc finger protein 81; AltName: Full=HFZ20	gi|149261443|ref|XM_001478661.1|	XM_001478661	9e-13	1	127	232	630	735	PREDICTED: Mus musculus similar to pORF2 (LOC100047678), mRNA
contig42403	JO003546	4063	isogroup00014	sp|Q09728.1|CUF1_SCHPO	Q09728	5.3	-1	1536	1640	317	349	Metal-binding regulatory protein cuf1	gi|77539769|ref|NM_001034085.1|	NM_001034085	0	1	3188	4063	2624	3488	Mus musculus protein phosphatase 2 (formerly 2A), regulatory subunit A (PR 65), beta isoform (Ppp2r1b), transcript variant 1, mRNA
contig42417	JO003163	2609	isogroup00001	sp|Q8TD10.1|MIPO1_HUMAN	Q8TD10	1e-166	-1	1252	2514	14	442	Mirror-image polydactyly gene 1 protein	gi|70608197|ref|NM_001025262.1|	NM_001025262	0.73	-1	1565	1583	326	344	Mus musculus tumor protein D52 (Tpd52), transcript variant 2, mRNA
contig42556	JO012929	829	isogroup00889	sp|P28650.2|PURA1_MOUSE	P28650	1e-157	1	4	828	42	316	Adenylosuccinate synthetase isozyme 1; Short=AMPSase 1; Short=AdSS 1; AltName: Full=Adenylosuccinate synthetase, muscle isozyme; AltName: Full=IMP--aspartate ligase 1	gi|6671518|ref|NM_007421.1|	NM_007421	0	1	3	827	153	977	Mus musculus adenylosuccinate synthetase like 1 (Adssl1), mRNA
contig42571	JO003164	4818	isogroup00001	sp|P46935.3|NEDD4_MOUSE	P46935	1.5	-1	3624	3695	48	71	E3 ubiquitin-protein ligase NEDD4; AltName: Full=Neural precursor cell expressed developmentally down-regulated protein 4; Short=NEDD-4	gi|13385847|ref|NM_026346.1|	NM_026346	2e-11	1	29	77	2617	2665	Mus musculus F-box protein 32 (Fbxo32), mRNA
contig42576	JO012930	791	isogroup00889	sp|Q9IAL1.1|VSX2_CHICK	Q9IAL1	1.5	-1	279	371	45	77	Visual system homeobox 2; AltName: Full=Homeobox protein CHX10; AltName: Full=Ceh-10 homeodomain-containing homolog	gi|142389109|ref|NM_008309.3|	NM_008309	0.055	1	546	565	2631	2650	Mus musculus 5-hydroxytryptamine (serotonin) receptor 1D (Htr1d), mRNA
contig42768	JO003165	511	isogroup00001	sp|Q5ZLW2.1|ORAI2_CHICK	Q5ZLW2	2.4	1	42	119	10	35	Protein orai-2; AltName: Full=Transmembrane protein 142B	gi|142362607|ref|NM_178869.3|	NM_178869	7e-16	1	11	86	1960	2031	Mus musculus tubulin tyrosine ligase-like 1 (Ttll1), mRNA
contig42819	JO003166	1053	isogroup00001	sp|Q96T88.1|UHRF1_HUMAN	Q96T88	4	1	914	1042	318	360	E3 ubiquitin-protein ligase UHRF1; AltName: Full=Ubiquitin-like PHD and RING finger domain-containing protein 1; AltName: Full=Ubiquitin-like-containing PHD and RING finger domains protein 1; AltName: Full=Inverted CCAAT box-binding protein of 90 kDa; AltName: Full=Transcription factor ICBP90; AltName: Full=Nuclear zinc finger protein Np95; Short=HuNp95; AltName: Full=Nuclear protein 95; AltName:…	gi|149256727|ref|XM_884187.3|	XM_884187	5e-06	1	67	141	79	153	PREDICTED: Mus musculus predicted gene, EG619734 (EG619734), mRNA
contig42847	JO003167	625	isogroup00001										gi|149260490|ref|XM_001477413.1|	XM_001477413	0.043	1	151	170	1898	1917	PREDICTED: Mus musculus similar to hCG1790160 (LOC671232), mRNA
contig42888	JO002926	2625	isogroup00001	sp|Q14527.2|HLTF_HUMAN	Q14527	0	1	1	1578	1	523	Helicase-like transcription factor; AltName: Full=SWI/SNF-related matrix-associated actin-dependent regulator of chromatin subfamily A member 3; AltName: Full=Sucrose nonfermenting protein 2-like 3; AltName: Full=DNA-binding protein/plasminogen activator inhibitor 1 regulator; AltName: Full=HIP116; AltName: Full=RING finger protein 80	gi|67763823|ref|NM_009210.2|	NM_009210	0	1	1168	2625	1327	2774	Mus musculus helicase-like transcription factor (Hltf), transcript variant 1, mRNA
contig42947	JO003169	685	isogroup00001	sp|Q9DAA6.1|EXOS1_MOUSE	Q9DAA6	1e-107	-1	79	663	1	195	3'-5' exoribonuclease CSL4 homolog; AltName: Full=Exosome component 1	gi|31981244|ref|NM_025644.3|	NM_025644	0	-1	76	664	12	600	Mus musculus exosome component 1 (Exosc1), mRNA
contig43036	JO003170	623	isogroup00001	sp|Q94K34.1|FBK51_ARATH	Q94K34	2.9	1	116	319	59	129	F-box/kelch-repeat protein At3g06570	gi|142385521|ref|NM_177656.3|	NM_177656	0.17	-1	320	338	51	69	Mus musculus RIKEN cDNA 6820408C15 gene (6820408C15Rik), mRNA
contig43037	JO003171	1144	isogroup00001	sp|Q6FR48.1|HIR2_CANGA	Q6FR48	4.5	1	531	908	615	719	Protein HIR2	gi|149266036|ref|XM_001476299.1|	XM_001476299	0.08	-1	811	830	994	1013	PREDICTED: Mus musculus cDNA sequence BC030046 (BC030046), mRNA
contig43069	JO003172	1012	isogroup00001	sp|Q9QYC7.1|VKGC_MOUSE	Q9QYC7	2e-23	-1	459	611	430	480	Vitamin K-dependent gamma-carboxylase; AltName: Full=Gamma-glutamyl carboxylase; AltName: Full=Vitamin K gamma glutamyl carboxylase	gi|142374008|ref|NM_019802.2|	NM_019802	3e-72	-1	459	612	1361	1514	Mus musculus gamma-glutamyl carboxylase (Ggcx), mRNA
contig43143	JO018179	1546	isogroup02279										gi|94378240|ref|XM_905672.2|	XM_905672	4e-26	1	703	783	1925	2005	PREDICTED: Mus musculus apolipoprotein L domain containing 1 (Apold1), mRNA
contig43229	JO003173	1592	isogroup00001	sp|Q9CXJ4.1|ABCB8_MOUSE	Q9CXJ4	6e-18	1	1	165	663	717	ATP-binding cassette sub-family B member 8, mitochondrial; Flags: Precursor	gi|27753994|ref|NM_029020.2|	NM_029020	7e-37	1	1	226	2327	2549	Mus musculus ATP-binding cassette, sub-family B (MDR/TAP), member 8 (Abcb8), mRNA
contig43253	JO003174	3481	isogroup00001	sp|O14576.2|DC1I1_HUMAN	O14576	0	1	61	1944	1	645	Cytoplasmic dynein 1 intermediate chain 1; AltName: Full=Cytoplasmic dynein intermediate chain 1; AltName: Full=Dynein intermediate chain 1, cytosolic; Short=DH IC-1	gi|141802700|ref|NM_010063.2|	NM_010063	0	1	196	1952	273	2029	Mus musculus dynein cytoplasmic 1 intermediate chain 1 (Dync1i1), mRNA
contig43257	JL990794	599	isogroup06348										gi|142380176|ref|NM_178676.3|	NM_178676	4e-05	-1	32	60	3203	3231	Mus musculus ectonucleoside triphosphate diphosphohydrolase 3 (Entpd3), mRNA
contig43278	JO003175	668	isogroup00001	sp|Q9Z2Y1.1|TIM_RAT	Q9Z2Y1	1e-107	-1	2	601	1	200	Protein timeless homolog; Short=rTIM; AltName: Full=Timeless-like protein; Short=rTLP	gi|6755788|ref|NM_011589.1|	NM_011589	0	-1	2	625	111	734	Mus musculus timeless homolog (Drosophila) (Timeless), mRNA
contig43293	JO003177	716	isogroup00001	sp|Q9Z2Y1.1|TIM_RAT	Q9Z2Y1	1e-105	1	3	713	658	894	Protein timeless homolog; Short=rTIM; AltName: Full=Timeless-like protein; Short=rTLP	gi|6755788|ref|NM_011589.1|	NM_011589	1e-168	1	62	710	2156	2807	Mus musculus timeless homolog (Drosophila) (Timeless), mRNA
contig43311	JO003178	845	isogroup00001	sp|Q9UNS1.1|TIM_HUMAN	Q9UNS1	6e-11	-1	502	696	1146	1208	Protein timeless homolog; Short=hTIM	gi|6755788|ref|NM_011589.1|	NM_011589	0.001	-1	370	404	3810	3844	Mus musculus timeless homolog (Drosophila) (Timeless), mRNA
contig43344	JO004070	509	isogroup00037	sp|A9MH08.1|YCEA_SALAR	A9MH08	2.4	1	58	123	287	308	UPF0176 protein yceA	gi|149262785|ref|XM_001478105.1|	XM_001478105	0.55	1	154	175	798	819	PREDICTED: Mus musculus similar to CG2839-PA (LOC100042396), mRNA
contig43399	JO003180	606	isogroup00001	sp|P46935.3|NEDD4_MOUSE	P46935	0.0002	-1	272	403	27	70	E3 ubiquitin-protein ligase NEDD4; AltName: Full=Neural precursor cell expressed developmentally down-regulated protein 4; Short=NEDD-4	gi|40556382|ref|NM_145840.2|	NM_145840	3e-12	1	274	342	4648	4716	Mus musculus regulator of G-protein signalling 9 binding protein (Rgs9bp), mRNA
contig43412	JO008858	1117	isogroup00314										gi|149249620|ref|XM_001480500.1|	XM_001480500	0.0003	1	108	155	611	658	PREDICTED: Mus musculus predicted gene, ENSMUSG00000074822 (ENSMUSG00000074822), mRNA
contig43567	JO003424	557	isogroup00005	sp|Q9H943.1|CJ068_HUMAN	Q9H943	3	1	274	459	523	583	Uncharacterized protein C10orf68	gi|31981435|ref|NM_033563.2|	NM_033563	0.6	-1	328	345	198	215	Mus musculus Kruppel-like factor 7 (ubiquitous) (Klf7), mRNA
contig43571	JO003182	3153	isogroup00001	sp|Q5FWF5.3|ESCO1_HUMAN	Q5FWF5	0	1	873	3152	33	791	N-acetyltransferase ESCO1; AltName: Full=Establishment of cohesion 1 homolog 1; Short=ECO1 homolog 1; Short=ESO1 homolog 1; AltName: Full=Establishment factor-like protein 1; Short=EFO1p; Short=hEFO1; AltName: Full=CTF7 homolog 1	gi|124487020|ref|NM_001081222.1|	NM_001081222	0	1	560	3153	801	3404	Mus musculus establishment of cohesion 1 homolog 1 (S. cerevisiae) (Esco1), mRNA
contig43606	JO003183	1225	isogroup00001	sp|Q92608.2|DOCK2_HUMAN	Q92608	0	-1	1	975	137	461	Dedicator of cytokinesis protein 2	gi|117553624|ref|NM_033374.2|	NM_033374	0	-1	2	1222	164	1382	Mus musculus dedicator of cyto-kinesis 2 (Dock2), mRNA
contig43659	JO004238	1014	isogroup00044	sp|P41969.2|ELK1_MOUSE	P41969	3.8	1	219	398	356	409	ETS domain-containing protein Elk-1	gi|40789267|ref|NM_007789.2|	NM_007789	0.28	1	496	518	2092	2114	Mus musculus neurocan (Ncan), mRNA
contig43660	JO003740	500	isogroup00023	sp|Q96MF2.1|STAC3_HUMAN	Q96MF2	6e-11	1	96	185	240	269	SH3 and cysteine-rich domain-containing protein 3	gi|141803518|ref|NM_177707.3|	NM_177707	3e-33	1	102	185	1082	1165	Mus musculus SH3 and cysteine rich domain 3 (Stac3), mRNA
contig43663	JO004239	1568	isogroup00044	sp|P46935.3|NEDD4_MOUSE	P46935	0.0001	1	1392	1568	21	68	E3 ubiquitin-protein ligase NEDD4; AltName: Full=Neural precursor cell expressed developmentally down-regulated protein 4; Short=NEDD-4	gi|124001561|ref|NM_001080742.1|	NM_001080742	1e-13	-1	1453	1524	1315	1386	Mus musculus vesicle-associated membrane protein 5 (Vamp5), transcript variant 2, mRNA
contig43664	JO003001	929	isogroup00001	sp|Q96RU2.1|UBP28_HUMAN	Q96RU2	1e-166	-1	3	917	1	304	Ubiquitin carboxyl-terminal hydrolase 28; AltName: Full=Ubiquitin thioesterase 28; AltName: Full=Ubiquitin-specific-processing protease 28; AltName: Full=Deubiquitinating enzyme 28	gi|46852150|ref|NM_175482.3|	NM_175482	0	-1	1	922	92	1013	Mus musculus ubiquitin specific peptidase 28 (Usp28), mRNA
contig43667	JO002653	609	isogroup00001	sp|Q96HI0.2|SENP5_HUMAN	Q96HI0	1e-111	-1	2	595	476	673	Sentrin-specific protease 5; AltName: Full=Sentrin/SUMO-specific protease SENP5	gi|141802402|ref|NM_177103.3|	NM_177103	0	-1	1	593	1621	2213	Mus musculus SUMO/sentrin specific peptidase 5 (Senp5), mRNA
contig43712	JO003184	623	isogroup00001	sp|C8YR32.1|LOXH1_MOUSE	C8YR32	8e-85	1	163	621	1101	1253	Lipoxygenase homology domain-containing protein 1	gi|149270193|ref|XM_001472179.1|	XM_001472179	1e-159	1	160	622	3244	3706	PREDICTED: Mus musculus lipoxygenase homology domains 1 (Loxhd1), mRNA
contig43740	JO003741	926	isogroup00023	sp|P46935.3|NEDD4_MOUSE	P46935	0.001	-1	348	461	34	71	E3 ubiquitin-protein ligase NEDD4; AltName: Full=Neural precursor cell expressed developmentally down-regulated protein 4; Short=NEDD-4	gi|149270860|ref|XR_031379.1|	XR_031379	5e-24	-1	1	108	2675	2780	PREDICTED: Mus musculus similar to Csf3r protein (LOC100045165), misc RNA
contig43763	JO003185	1066	isogroup00001	sp|Q9MT28.1|THRC_SOLTU	Q9MT28	5.3	1	590	649	120	139	Threonine synthase, chloroplastic; Short=TS; Flags: Precursor	gi|149257492|ref|XR_033282.1|	XR_033282	1e-12	1	1010	1055	1152	1197	PREDICTED: Mus musculus similar to Smad nuclear interacting protein 1 (LOC244061), misc RNA
contig43891	JO004196	1106	isogroup00041	sp|Q4R8X1.1|ERGI3_MACFA	Q4R8X1	0.004	1	105	164	208	227	Endoplasmic reticulum-Golgi intermediate compartment protein 3	gi|142370040|ref|NM_025516.3|	NM_025516	4e-16	1	106	165	642	701	Mus musculus ERGIC and golgi 3 (Ergic3), mRNA
contig44004	JL991113	1500	isogroup06575	sp|Q9Z0H3.1|SNF5_MOUSE	Q9Z0H3	0	1	233	1051	71	343	SWI/SNF-related matrix-associated actin-dependent regulator of chromatin subfamily B member 1; AltName: Full=Integrase interactor 1 protein; AltName: Full=SNF5 homolog; Short=mSNF5; AltName: Full=BRG1-associated factor 47; Short=BAF47 sp|Q12824.2|SNF5_HUMAN SWI/SNF-related matrix-associated actin-dependent regulator of chromatin subfamily B member 1; AltName: Full=Integrase interactor 1 protein; …	gi|6755577|ref|NM_011418.1|	NM_011418	0	1	16	1179	186	1351	Mus musculus SWI/SNF related, matrix associated, actin dependent regulator of chromatin, subfamily b, member 1 (Smarcb1), mRNA
contig44046	JO002875	836	isogroup00001	sp|Q04864.1|REL_HUMAN	Q04864	0.15	-1	86	199	389	426	Proto-oncogene c-Rel	gi|34328522|ref|NM_019747.3|	NM_019747	1e-06	1	437	472	3657	3692	Mus musculus zinc finger protein 113 (Zfp113), mRNA
contig44048	JO002792	867	isogroup00001	sp|Q91Y26.1|NOC3L_CRIGR	Q91Y26	2.3	1	606	812	63	128	Nucleolar complex protein 3 homolog; Short=NOC3 protein homolog; AltName: Full=NOC3-like protein; AltName: Full=Nucleolar complex-associated protein 3-like protein	gi|110630013|ref|NM_013507.3|	NM_013507	0.061	1	739	758	796	815	Mus musculus eukaryotic translation initiation factor 4, gamma 2 (Eif4g2), transcript variant 1, mRNA
contig44082	JO002629	1519	isogroup00001	sp|O55207.2|SYNJ2_RAT	O55207	0	-1	1	1518	664	1167	Synaptojanin-2; AltName: Full=Synaptic inositol-1,4,5-trisphosphate 5-phosphatase 2	gi|21362256|ref|NM_011523.1|	NM_011523	0	-1	1	1512	1972	3477	Mus musculus synaptojanin 2 (Synj2), mRNA
contig44208	JO003186	580	isogroup00001	sp|Q3AH76.2|EX7L_SYNSC	Q3AH76	0.17	-1	96	299	2	68	Exodeoxyribonuclease 7 large subunit; AltName: Full=Exodeoxyribonuclease VII large subunit; Short=Exonuclease VII large subunit	gi|40254320|ref|NM_177263.3|	NM_177263	0.04	1	23	42	341	360	Mus musculus zinc fingers and homeoboxes 3 (Zhx3), mRNA
contig44211	JO003187	1169	isogroup00001	sp|P62828.3|RAN_RAT	P62828	1e-119	-1	515	1135	1	207	GTP-binding nuclear protein Ran; AltName: Full=GTPase Ran; AltName: Full=Ras-related nuclear protein; AltName: Full=Ras-like protein TC4 sp|P62825.3|RAN_CANFA GTP-binding nuclear protein Ran; AltName: Full=GTPase Ran; AltName: Full=Ras-related nuclear protein; AltName: Full=Ras-like protein TC4 sp|P62826.3|RAN_HUMAN GTP-binding nuclear protein Ran; AltName: Full=GTPase Ran; AltName: Full=Ras-rela…	gi|114431265|ref|NM_009391.3|	NM_009391	0	-1	106	1167	102	1156	Mus musculus RAN, member RAS oncogene family (Ran), mRNA
contig44236	JO003188	603	isogroup00001	sp|Q9A0M0.1|PEPDA_STRP1	Q9A0M0	5.9	-1	245	373	9	54	Probable dipeptidase A	gi|70608138|ref|NM_028227.2|	NM_028227	3e-15	-1	79	128	3656	3704	Mus musculus BRCA1 associated protein (Brap), mRNA
contig44269	JO003189	1418	isogroup00001	sp|Q5R440.2|CALX_PONAB	Q5R440	7.8	-1	827	958	535	578	Calnexin; Flags: Precursor	gi|149264712|ref|XM_001477100.1|	XM_001477100	0.4	-1	540	562	362	384	PREDICTED: Mus musculus RIKEN cDNA 4930467J12 gene (4930467J12Rik), mRNA
contig44364	JO003192	1014	isogroup00001	sp|P24275.1|AKAP5_BOVIN	P24275	4.9	1	329	433	179	213	A-kinase anchor protein 5; Short=AKAP-5; AltName: Full=A-kinase anchor protein 75 kDa; Short=AKAP 75; Short=P75; AltName: Full=cAMP-dependent protein kinase regulatory subunit II high affinity-binding protein	gi|77812698|ref|NM_028004.2|	NM_028004	0.28	1	831	853	35820	35842	Mus musculus titin (Ttn), transcript variant N2-B, mRNA
contig44452	JL990698	526	isogroup06275	sp|O88943.1|KCNQ2_RAT	O88943	7e-99	1	1	525	239	413	Potassium voltage-gated channel subfamily KQT member 2; AltName: Full=Voltage-gated potassium channel subunit Kv7.2; AltName: Full=Potassium channel subunit alpha KvLQT2; AltName: Full=KQT-like 2	gi|54873638|ref|NM_010611.2|	NM_010611	0	1	1	526	848	1373	Mus musculus potassium voltage-gated channel, subfamily Q, member 2 (Kcnq2), transcript variant 1, mRNA
contig44466	JO004596	669	isogroup00059	sp|Q01484.3|ANK2_HUMAN	Q01484	1e-94	-1	3	668	628	849	Ankyrin-2; Short=ANK-2; AltName: Full=Brain ankyrin; AltName: Full=Ankyrin-B; AltName: Full=Non-erythroid ankyrin	gi|77681961|ref|NM_178655.3|	NM_178655	1e-64	-1	1	173	130	302	Mus musculus ankyrin 2, brain (Ank2), transcript variant 2, mRNA
contig44472	JO004598	503	isogroup00059	sp|Q7T0B1.1|STK40_CHICK	Q7T0B1	3	-1	404	493	254	283	Serine/threonine-protein kinase 40; AltName: Full=Serine/threonine-protein kinase lyk4	gi|149251477|ref|XM_001481045.1|	XM_001481045	1e-48	1	122	401	513	788	PREDICTED: Mus musculus hypothetical protein LOC100043749 (LOC100043749), mRNA
contig44495	JL990640	975	isogroup06239	sp|Q63273.1|GRIK5_RAT	Q63273	0	-1	2	973	520	843	Glutamate receptor, ionotropic kainate 5; AltName: Full=Glutamate receptor KA-2; Short=KA2; Flags: Precursor	gi|6680092|ref|NM_008168.1|	NM_008168	0	-1	1	975	1865	2839	Mus musculus glutamate receptor, ionotropic, kainate 5 (gamma 2) (Grik5), mRNA
contig44509	JO003193	1094	isogroup00001	sp|Q8VCR2.1|DHB13_MOUSE	Q8VCR2	0.48	-1	82	135	282	299	17-beta-hydroxysteroid dehydrogenase 13; Short=17-beta-HSD 13; AltName: Full=Short-chain dehydrogenase/reductase 9; AltName: Full=Alcohol dehydrogenase PAN1B-like; Flags: Precursor	gi|134133269|ref|NM_013835.2|	NM_013835	9e-14	-1	1033	1084	3738	3789	Mus musculus TROVE domain family, member 2 (Trove2), mRNA
contig44576	JO003521	538	isogroup00012										gi|59858576|ref|NM_183319.2|	NM_183319	0.58	-1	101	134	1794	1827	Mus musculus X Kell blood group precursor related X linked (Xkrx), mRNA
contig44771	JO002492	774	isogroup00001	sp|O00571.3|DDX3X_HUMAN	O00571	1e-109	1	202	774	118	308	ATP-dependent RNA helicase DDX3X; AltName: Full=DEAD box protein 3, X-chromosomal; AltName: Full=Helicase-like protein 2; Short=HLP2; AltName: Full=DEAD box, X isoform	gi|118129795|ref|NM_010028.2|	NM_010028	0	1	1	770	223	995	Mus musculus DEAD/H (Asp-Glu-Ala-Asp/His) box polypeptide 3, X-linked (Ddx3x), mRNA
contig44818	JO003194	932	isogroup00001	sp|Q9NY43.2|BARH2_HUMAN	Q9NY43	0.14	-1	765	923	73	125	BarH-like 2 homeobox protein	gi|66793417|ref|NM_177359.3|	NM_177359	3e-13	-1	106	152	2537	2583	Mus musculus RIKEN cDNA 6030490I01 gene (6030490I01Rik), mRNA
contig44860	JO002743	2353	isogroup00001	sp|Q86VN1.1|VPS36_HUMAN	Q86VN1	2e-56	1	3	383	260	386	Vacuolar protein-sorting-associated protein 36; AltName: Full=ESCRT-II complex subunit VPS36; AltName: Full=ELL-associated protein of 45 kDa	gi|30794415|ref|NM_027338.1|	NM_027338	1e-155	1	6	467	792	1253	Mus musculus vacuolar protein sorting 36 (yeast) (Vps36), mRNA
contig45127	JO002648	1080	isogroup00001	sp|Q61592.2|GAS6_MOUSE	Q61592	1e-108	1	324	722	542	674	Growth arrest-specific protein 6; Short=GAS-6; AltName: Full=AXL receptor tyrosine kinase ligand; Flags: Precursor	gi|9506714|ref|NM_019521.1|	NM_019521	1e-146	1	1	735	1467	2199	Mus musculus growth arrest specific 6 (Gas6), mRNA
contig45144	JO003195	543	isogroup00001	sp|C0H4W3.1|HEPF1_PLAF7	C0H4W3	3.7	-1	109	282	905	961	Probable ATP-dependent helicase PF08_0048	gi|46909606|ref|NM_139144.2|	NM_139144	0.59	1	37	54	3757	3774	Mus musculus O-linked N-acetylglucosamine (GlcNAc) transferase (UDP-N-acetylglucosamine:polypeptide-N-acetylglucosaminyl transferase) (Ogt), mRNA
contig45151	JO003196	726	isogroup00001	sp|Q7YR41.1|FLOT1_PANTR	Q7YR41	4e-35	1	205	453	345	427	Flotillin-1 sp|Q5TM70.1|FLOT1_MACMU Flotillin-1	gi|118131036|ref|NM_008027.2|	NM_008027	1e-101	1	123	437	1110	1424	Mus musculus flotillin 1 (Flot1), mRNA
contig45164	JO003197	533	isogroup00001	sp|Q62940.1|NEDD4_RAT	Q62940	0.14	-1	425	508	20	47	E3 ubiquitin-protein ligase NEDD4	gi|149264002|ref|XM_001473865.1|	XM_001473865	4e-11	1	397	487	1155	1245	PREDICTED: Mus musculus similar to Ggps1 protein (LOC100045315), mRNA
contig45213	JO003477	4737	isogroup00008	sp|Q7TN99.1|CPEB3_MOUSE	Q7TN99	1e-178	-1	3839	4735	418	716	Cytoplasmic polyadenylation element-binding protein 3; Short=CPE-binding protein 3; Short=CPE-BP3; Short=mCPEB-3	gi|84370379|ref|NM_198300.2|	NM_198300	0	-1	3706	4737	1322	2350	Mus musculus cytoplasmic polyadenylation element binding protein 3 (Cpeb3), mRNA
contig45256	JO003383	609	isogroup00004	sp|P51516.3|GAG_SRV2	P51516	1e-37	1	10	558	342	526	Gag polyprotein; AltName: Full=Core polyprotein; Contains: Matrix protein p10; Contains: Core phosphoprotein pp18; Contains: p12; Contains: Capsid protein p27; Contains: Nucleocapsid protein p14; Contains: p4	gi|149265731|ref|XR_035439.1|	XR_035439	7e-07	1	33	80	860	907	PREDICTED: Mus musculus RIKEN cDNA 5330426L24 gene (5330426L24Rik), misc RNA
contig45382	JO002545	836	isogroup00001	sp|Q80XB4.2|NRAP_MOUSE	Q80XB4	1e-146	1	3	836	1232	1509	Nebulin-related-anchoring protein; Short=N-RAP	gi|117606371|ref|NM_198059.2|	NM_198059	0	1	50	836	3794	4580	Mus musculus nebulin-related anchoring protein (Nrap), transcript variant 1, mRNA
contig45738	JO003199	740	isogroup00001	sp|Q9CPX8.1|QCR10_MOUSE	Q9CPX8	5e-26	1	384	551	1	56	Cytochrome b-c1 complex subunit 10; AltName: Full=Ubiquinol-cytochrome c reductase complex 6.4 kDa protein; AltName: Full=Complex III subunit XI; AltName: Full=Complex III subunit 10	gi|149241386|ref|XM_001480370.1|	XM_001480370	2e-35	1	381	560	26	205	PREDICTED: Mus musculus similar to ubiquinol-cytochrome c reductase subunit (LOC100048426), mRNA
contig45765	JO003004	2086	isogroup00001	sp|Q0P5A2.1|COQ5_BOVIN	Q0P5A2	1e-152	1	14	991	1	326	Ubiquinone biosynthesis methyltransferase COQ5, mitochondrial; Flags: Precursor	gi|142378282|ref|NM_026504.2|	NM_026504	0	1	138	1004	136	1002	Mus musculus coenzyme Q5 homolog, methyltransferase (yeast) (Coq5), mRNA
contig45954	JO003200	995	isogroup00001										gi|119964697|ref|NM_001033171.2|	NM_001033171	5e-06	1	951	993	1706	1748	Mus musculus killer cell lectin-like receptor subfamily G, member 2 (Klrg2), mRNA
contig46033	JO002637	554	isogroup00001	sp|P46782.4|RS5_HUMAN	P46782	6e-91	1	2	505	37	204	40S ribosomal protein S5; Contains: 40S ribosomal protein S5, N-terminally processed sp|Q5E988.3|RS5_BOVIN 40S ribosomal protein S5; Contains: 40S ribosomal protein S5, N-terminally processed	gi|6677806|ref|NM_009095.1|	NM_009095	0	1	1	536	173	709	Mus musculus ribosomal protein S5 (Rps5), mRNA
contig46048	JO002516	888	isogroup00001	sp|Q925E7.1|2ABD_MOUSE	Q925E7	1e-164	-1	2	886	67	361	Serine/threonine-protein phosphatase 2A 55 kDa regulatory subunit B delta isoform; AltName: Full=PP2A subunit B isoform delta; AltName: Full=PP2A subunit B isoform B55-delta; AltName: Full=PP2A subunit B isoform PR55-delta; AltName: Full=PP2A subunit B isoform R2-delta	gi|42734457|ref|NM_026391.2|	NM_026391	0	-1	1	888	320	1207	Mus musculus protein phosphatase 2, regulatory subunit B, delta isoform (Ppp2r2d), mRNA
contig46056	JO002628	756	isogroup00001	sp|Q9D2G5.2|SYNJ2_MOUSE	Q9D2G5	1e-129	1	2	754	319	569	Synaptojanin-2; AltName: Full=Synaptic inositol-1,4,5-trisphosphate 5-phosphatase 2	gi|21362256|ref|NM_011523.1|	NM_011523	0	1	1	756	981	1736	Mus musculus synaptojanin 2 (Synj2), mRNA
contig46188	JO003201	2407	isogroup00001	sp|P79008.1|TBB_COPC7	P79008	5	-1	1964	2230	135	221	Tubulin beta chain; AltName: Full=Beta-tubulin	gi|142358110|ref|NM_011721.3|	NM_011721	0.043	-1	1066	1086	6155	6175	Mus musculus Werner syndrome homolog (human) (Wrn), mRNA
contig46198	JO003459	944	isogroup00006	sp|Q9Y473.1|ZN175_HUMAN	Q9Y473	1e-43	-1	616	942	447	556	Zinc finger protein 175; AltName: Full=Zinc finger protein OTK18	gi|123173817|ref|NM_027264.3|	NM_027264	3e-10	-1	379	432	2767	2820	Mus musculus zinc finger protein 715 (Zfp715), mRNA
contig46246	JO003202	1502	isogroup00001	sp|P0C6C0.1|SPKAP_RAT	P0C6C0	3e-63	-1	1125	1502	1558	1683	A-kinase anchor protein SPHKAP; AltName: Full=SPHK1-interactor and AKAP domain-containing protein; AltName: Full=Sphingosine kinase type 1-interacting protein	gi|66773172|ref|NM_172430.2|	NM_172430	1e-158	-1	974	1502	4752	5277	Mus musculus RIKEN cDNA 4930544G21 gene (4930544G21Rik), mRNA
contig46250	JO002601	888	isogroup00001	sp|P00187.3|CP1A2_RABIT	P00187	2.4	-1	394	573	383	444	Cytochrome P450 1A2; AltName: Full=CYPIA2; AltName: Full=Cytochrome P450 isozyme 4; Short=Cytochrome P450 LM4; AltName: Full=Cytochrome P450-PM4	gi|149264344|ref|XR_033686.1|	XR_033686	3e-07	1	409	445	1942	1978	PREDICTED: Mus musculus similar to crooked legs CG14938-PB (LOC100042547), misc RNA
contig46324	JO003203	3342	isogroup00001	sp|Q3UV70.1|PDP1_MOUSE	Q3UV70	0	1	73	1680	1	538	[Pyruvate dehydrogenase [acetyl-transferring]]-phosphatase 1, mitochondrial; Short=PDP 1; AltName: Full=Pyruvate dehydrogenase phosphatase catalytic subunit 1; Short=PDPC 1; AltName: Full=Protein phosphatase 2C; Flags: Precursor	gi|142347127|ref|NM_001033453.2|	NM_001033453	0	1	1	1684	92	1781	Mus musculus protein phosphatase 2C, magnesium dependent, catalytic subunit (Ppm2c), mRNA
contig46332	JO003204	1136	isogroup00001	sp|Q9CPN8.1|IF2B3_MOUSE	Q9CPN8	1e-17	-1	87	224	466	511	Insulin-like growth factor 2 mRNA-binding protein 3; Short=IGF2 mRNA-binding protein 3; Short=IMP-3; Short=mIMP-3; AltName: Full=IGF-II mRNA-binding protein 3; AltName: Full=VICKZ family member 3	gi|31542991|ref|NM_023670.2|	NM_023670	1e-53	-1	92	226	1636	1770	Mus musculus insulin-like growth factor 2 mRNA binding protein 3 (Igf2bp3), mRNA
contig46403	JO002834	581	isogroup00001	sp|O94875.3|SRBS2_HUMAN	O94875	1e-98	1	6	581	837	1028	Sorbin and SH3 domain-containing protein 2; AltName: Full=Arg/Abl-interacting protein 2; Short=ArgBP2; AltName: Full=Sorbin	gi|124301205|ref|NM_172752.3|	NM_172752	1e-167	1	6	577	3367	3938	Mus musculus sorbin and SH3 domain containing 2 (Sorbs2), mRNA
contig46416	JO002722	1504	isogroup00001	sp|Q4QQS8.1|NUP85_RAT	Q4QQS8	0	1	3	1502	122	621	Nuclear pore complex protein Nup85; AltName: Full=Nucleoporin Nup85; AltName: Full=85 kDa nucleoporin; AltName: Full=Pericentrin-1	gi|108773812|ref|NM_001002929.3|	NM_001002929	0	1	7	1504	454	1951	Mus musculus nucleoporin 85 (Nup85), mRNA
contig46423	JL991011	1204	isogroup06505	sp|P97355.1|SPSY_MOUSE	P97355	1e-168	-1	226	1203	41	366	Spermine synthase; Short=SPMSY; AltName: Full=Spermidine aminopropyltransferase	gi|149271596|ref|XM_001473146.1|	XM_001473146	0	-1	218	1204	179	1165	PREDICTED: Mus musculus similar to spermine synthase (LOC671878), mRNA
contig46444	JO003497	1032	isogroup00008	sp|Q9ES38.1|S27A5_RAT	Q9ES38	3	1	57	164	501	536	Bile acyl-CoA synthetase; Short=BACS; AltName: Full=Bile acid-CoA ligase; Short=BA-CoA ligase; Short=BAL; AltName: Full=Cholate--CoA ligase; AltName: Full=Very long-chain acyl-CoA synthetase-related protein; Short=VLACS-related; Short=VLACSR; AltName: Full=Fatty acid transport protein 5; Short=FATP-5; AltName: Full=Solute carrier family 27 member 5	gi|118130827|ref|NM_033606.3|	NM_033606	4e-22	-1	905	958	3076	3129	Mus musculus DEAQ RNA-dependent ATPase (Dqx1), mRNA
contig46564	JO003205	690	isogroup00001	sp|Q02104.2|LIP1_PSYIM	Q02104	6	-1	252	407	144	195	Lipase 1; AltName: Full=Triacylglycerol lipase; Flags: Precursor	gi|31343159|ref|NM_177736.2|	NM_177736	1e-05	-1	623	668	2652	2697	Mus musculus leucine rich repeat containing 61 (Lrrc61), mRNA
contig46579	JO002806	1256	isogroup00001	sp|P57722.2|PCBP3_MOUSE	P57722	1e-118	1	3	644	126	339	Poly(rC)-binding protein 3; AltName: Full=Alpha-CP3	gi|10947013|ref|NM_021568.1|	NM_021568	0	1	1	994	734	1729	Mus musculus poly(rC) binding protein 3 (Pcbp3), mRNA
contig46651	JO003206	785	isogroup00001	sp|P54370.3|OAZ1_RAT	P54370	6e-82	-1	251	724	69	226	Ornithine decarboxylase antizyme 1; Short=ODC-Az	gi|149268563|ref|XR_033561.1|	XR_033561	0	-1	265	764	247	746	PREDICTED: Mus musculus similar to ornithine decarboxylase antizyme (LOC100041965), misc RNA
contig46684	JO003207	945	isogroup00001	sp|Q824Q5.1|LNT_CHLCV	Q824Q5	10	-1	1	144	406	450	Apolipoprotein N-acyltransferase; Short=ALP N-acyltransferase	gi|141802240|ref|NM_010125.2|	NM_010125	0.26	1	528	546	1355	1373	Mus musculus E74-like factor 5 (Elf5), mRNA
contig46790	JO006621	653	isogroup00151	sp|Q14667.3|K0100_HUMAN	Q14667	2.4	1	174	266	242	272	UPF0378 protein KIAA0100; AltName: Full=Breast cancer-overexpressed gene 1 protein; AltName: Full=Antigen MLAA-22; Flags: Precursor	gi|62000699|ref|NM_001013745.1|	NM_001013745	0.045	-1	584	607	1437	1460	Mus musculus zinc finger protein 57 (Zfp57), transcript variant 2, mRNA
contig46818	JO003061	803	isogroup00001	sp|Q04759.3|KPCT_HUMAN	Q04759	1e-139	1	2	802	300	566	Protein kinase C theta type; AltName: Full=nPKC-theta	gi|118130636|ref|NM_008859.2|	NM_008859	0	1	2	798	986	1782	Mus musculus protein kinase C, theta (Prkcq), mRNA
contig46893	JO003208	548	isogroup00001	sp|Q9CZL5.2|PHS2_MOUSE	Q9CZL5	1e-51	-1	152	340	74	136	Pterin-4-alpha-carbinolamine dehydratase 2; Short=PHS 2; AltName: Full=4-alpha-hydroxy-tetrahydropterin dehydratase 2; AltName: Full=DcoH-like protein DCoHm; AltName: Full=Dimerization cofactor of hepatocyte nuclear factor 1 from muscle; AltName: Full=HNF-1-alpha dimerization cofactor	gi|52421793|ref|NM_028281.1|	NM_028281	4e-76	-1	159	461	103	406	Mus musculus pterin 4 alpha carbinolamine dehydratase/dimerization cofactor of hepatocyte nuclear factor 1 alpha (TCF1) 2 (Pcbd2), mRNA
contig46953	JO003536	689	isogroup00013	sp|P36682.2|YACH_ECOLI	P36682	1.6	-1	524	631	78	113	Uncharacterized protein yacH	gi|94377157|ref|XM_988576.1|	XM_988576	3e-09	1	419	458	174	213	PREDICTED: Mus musculus RIKEN cDNA 1700025N23 gene (1700025N23Rik), mRNA
contig47030	JO003209	2004	isogroup00001										gi|94397541|ref|XM_909597.2|	XM_909597	2e-07	-1	742	782	1040	1081	PREDICTED: Mus musculus protein phosphatase 1, regulatory (inhibitor) subunit 3E (Ppp1r3e), mRNA
contig47042	JO003210	641	isogroup00001	sp|Q55BA0.1|Y9866_DICDI	Q55BA0	1.4	-1	166	288	554	594	Probable serine/threonine-protein kinase DDB_G0271402	gi|51491820|ref|NM_026361.1|	NM_026361	0.7	-1	130	147	4061	4078	Mus musculus plakophilin 4 (Pkp4), mRNA
contig47124	JO003211	693	isogroup00001	sp|P46935.3|NEDD4_MOUSE	P46935	0.004	1	574	693	24	63	E3 ubiquitin-protein ligase NEDD4; AltName: Full=Neural precursor cell expressed developmentally down-regulated protein 4; Short=NEDD-4	gi|149262003|ref|XM_001480884.1|	XM_001480884	9e-19	-1	602	693	2293	2384	PREDICTED: Mus musculus hypothetical protein LOC100043544, transcript variant 2 (LOC100043544), mRNA
contig47140	JO003212	606	isogroup00001	sp|P07572.1|POL_MPMV	P07572	1e-58	1	1	483	681	843	Pol polyprotein; Contains: Reverse transcriptase/ribonuclease H; Short=RT; Contains: Integrase; Short=IN	gi|149233787|ref|XM_001475521.1|	XM_001475521	0.0002	1	451	485	1369	1404	PREDICTED: Mus musculus hypothetical protein LOC100040938 (LOC100040938), mRNA
contig47141	JO003213	594	isogroup00001	sp|Q3JF19.1|GPDA_NITOC	Q3JF19	0.4	1	5	346	144	260	Glycerol-3-phosphate dehydrogenase [NAD(P)+]; AltName: Full=NAD(P)H-dependent glycerol-3-phosphate dehydrogenase	gi|149249302|ref|XM_130233.8|	XM_130233	0.64	-1	396	413	5640	5657	PREDICTED: Mus musculus ring finger and CCCH-type zinc finger domains 2, transcript variant 1 (Rc3h2), mRNA
contig47182	JO002753	3506	isogroup00001	sp|Q9WUT3.1|KS6A2_MOUSE	Q9WUT3	2e-81	-1	3050	3505	582	733	Ribosomal protein S6 kinase alpha-2; Short=S6K-alpha-2; AltName: Full=90 kDa ribosomal protein S6 kinase 2; Short=p90-RSK 2; Short=p90RSK2; AltName: Full=Ribosomal S6 kinase 3; Short=RSK-3; AltName: Full=pp90RSK3; AltName: Full=Protein-tyrosine kinase Mpk-9; AltName: Full=MAP kinase-activated protein kinase 1c; Short=MAPK-activated protein kinase 1c; Short=MAPKAP kinase 1c; Short=MAPKAPK-1c	gi|68299760|ref|NM_011299.4|	NM_011299	1e-167	-1	2803	3499	1980	2670	Mus musculus ribosomal protein S6 kinase, polypeptide 2 (Rps6ka2), mRNA
contig47269	JO003950	613	isogroup00031	sp|Q9H6K5.1|YS027_HUMAN	Q9H6K5	0.11	-1	8	178	12	68	Putative uncharacterized protein FLJ22184	gi|141802550|ref|NM_027472.2|	NM_027472	0.0002	-1	536	575	1892	1931	Mus musculus RIKEN cDNA 5730455P16 gene (5730455P16Rik), mRNA
contig47278	JO003537	680	isogroup00013	sp|P00129.3|QCR7_BOVIN	P00129	7e-06	1	610	678	7	29	Cytochrome b-c1 complex subunit 7; AltName: Full=Ubiquinol-cytochrome c reductase complex 14 kDa protein; AltName: Full=Complex III subunit 7; AltName: Full=Complex III subunit VII; AltName: Full=QP-C	gi|149245374|ref|XM_001475899.1|	XM_001475899	8e-10	1	628	680	53	105	PREDICTED: Mus musculus similar to ubiquinol-cytochrome c reductase binding protein (LOC100040778), mRNA
contig47296	JO003471	516	isogroup00007	sp|Q82PX1.1|CAAL1_STRAW	Q82PX1	7.3	1	174	296	15	55	Carboxylate-amine ligase SAV_751	gi|84370334|ref|NM_001038594.1|	NM_001038594	0.14	-1	23	41	2896	2914	Mus musculus glutaredoxin 2 (thioltransferase) (Glrx2), transcript variant 4, mRNA
contig47487	JO003515	1124	isogroup00010										gi|94380517|ref|XM_973504.1|	XM_973504	0.001	1	154	176	124	146	PREDICTED: Mus musculus predicted gene, EG664943 (EG664943), mRNA
contig47494	JO003214	1013	isogroup00001	sp|Q9TV66.1|HCN4_RABIT	Q9TV66	2.2	1	662	778	21	68	Potassium/sodium hyperpolarization-activated cyclic nucleotide-gated channel 4; AltName: Full=Hyperpolarization-activated cation channel 4; Short=HAC-4	gi|111154066|ref|NM_011626.2|	NM_011626	1.1	-1	257	274	400	417	Mus musculus transmembrane protein 165 (Tmem165), mRNA
contig47507	JO003715	512	isogroup00022	sp|Q969Q6.1|P2R3C_HUMAN	Q969Q6	8e-23	-1	2	439	135	263	Serine/threonine-protein phosphatase 2A regulatory subunit B'' subunit gamma; AltName: Full=Protein phosphatase subunit G5PR; AltName: Full=Rhabdomyosarcoma antigen MU-RMS-40.6A/6C	gi|109809755|ref|NM_021529.3|	NM_021529	3e-67	-1	137	437	633	936	Mus musculus protein phosphatase 2, regulatory subunit B'', gamma (Ppp2r3c), mRNA
contig47631	JO004505	1659	isogroup00053	sp|P11369.2|POL2_MOUSE	P11369	0.025	1	467	631	1181	1242	Retrovirus-related Pol polyprotein LINE-1; AltName: Full=Long interspersed element-1; Short=L1; Includes: Reverse transcriptase; Includes: Endonuclease	gi|142365913|ref|NM_175369.3|	NM_175369	0.12	1	1506	1525	1193	1212	Mus musculus coiled-coil domain containing 122 (Ccdc122), mRNA
contig47666	JO002885	747	isogroup00001	sp|Q96N68.1|CR015_HUMAN	Q96N68	1.4	1	148	339	86	153	Putative uncharacterized protein C18orf15	gi|124107622|ref|NM_027504.3|	NM_027504	0.052	-1	637	656	2004	2023	Mus musculus PR domain containing 16 (Prdm16), mRNA
contig47668	JO003506	515	isogroup00009	sp|P31622.1|GAG_JSRV	P31622	8e-12	1	68	418	247	359	Gag polyprotein; Contains: Matrix protein p10; Contains: Core protein p18; Contains: p12; Contains: Capsid protein p27; Contains: Nucleocapsid protein p14; Contains: p4	gi|124486798|ref|NM_001081310.1|	NM_001081310	0.036	-1	109	128	459	478	Mus musculus similar to Protein FAM23A (LOC625286), mRNA
contig47785	JO004001	952	isogroup00033	sp|Q96MU7.3|YTDC1_HUMAN	Q96MU7	3e-96	1	1	552	8	191	YTH domain-containing protein 1; AltName: Full=Putative splicing factor YT521	gi|124430548|ref|NM_177680.3|	NM_177680	1e-176	1	131	554	226	649	Mus musculus RIKEN cDNA A730098D12 gene (A730098D12Rik), mRNA
contig47892	JO015922	793	isogroup01580	sp|Q58DW4.1|RSMB_BOVIN	Q58DW4	2e-69	-1	178	681	1	168	Small nuclear ribonucleoprotein-associated protein B'; Short=snRNP-B'; Short=snRPB'; AltName: Full=Sm protein B'; Short=Sm-B'; Short=SmB'	gi|124378002|ref|NM_009225.2|	NM_009225	0	-1	5	748	62	805	Mus musculus small nuclear ribonucleoprotein B (Snrpb), mRNA
contig47905	JO004476	815	isogroup00052										gi|149251764|ref|XM_001471726.1|	XM_001471726	0.23	1	667	689	1199	1221	PREDICTED: Mus musculus hypothetical protein LOC100044211 (LOC100044211), mRNA
contig47915	JO003215	732	isogroup00001	sp|Q95K52.1|ZN283_MACFA	Q95K52	4e-05	-1	540	593	511	528	Zinc finger protein 283	gi|149264468|ref|XM_908651.3|	XM_908651	4e-09	-1	552	591	2063	2102	PREDICTED: Mus musculus zinc finger protein 712, transcript variant 38 (Zfp712), mRNA
contig47967	JO003460	879	isogroup00006	sp|P46935.3|NEDD4_MOUSE	P46935	0.12	-1	276	404	27	70	E3 ubiquitin-protein ligase NEDD4; AltName: Full=Neural precursor cell expressed developmentally down-regulated protein 4; Short=NEDD-4	gi|118131063|ref|NM_001034858.2|	NM_001034858	3e-13	-1	268	322	3883	3937	Mus musculus armadillo repeat containing 2 (Armc2), mRNA
contig47979	JO003942	787	isogroup00030	sp|P46935.3|NEDD4_MOUSE	P46935	0.003	1	451	543	41	71	E3 ubiquitin-protein ligase NEDD4; AltName: Full=Neural precursor cell expressed developmentally down-regulated protein 4; Short=NEDD-4	gi|149260131|ref|XM_150216.6|	XM_150216	3e-16	-1	475	546	2870	2941	PREDICTED: Mus musculus RIKEN cDNA 4930422I07 gene (4930422I07Rik), mRNA
contig48021	JO018062	859	isogroup02242	sp|Q9BS34.1|ZN670_HUMAN	Q9BS34	7e-61	-1	273	857	3	205	Zinc finger protein 670	gi|21746148|ref|NM_027017.1|	NM_027017	2e-26	-1	748	832	207	291	Mus musculus RIKEN cDNA 3300002I08 gene (3300002I08Rik), mRNA
contig48106	JO003041	617	isogroup00001	sp|P11369.2|POL2_MOUSE	P11369	6e-16	1	357	575	728	800	Retrovirus-related Pol polyprotein LINE-1; AltName: Full=Long interspersed element-1; Short=L1; Includes: Reverse transcriptase; Includes: Endonuclease	gi|52138541|ref|NM_001004362.1|	NM_001004362	0.67	1	10	27	1243	1260	Mus musculus RIKEN cDNA 2610008E11 gene (2610008E11Rik), mRNA
contig48124	JO002725	1644	isogroup00001	sp|Q6P1H1.1|CYAC3_MOUSE	Q6P1H1	1e-114	1	118	843	1	242	Cytochrome b ascorbate-dependent protein 3; AltName: Full=Lysosomal cytochrome b; Short=LCytb	gi|41235723|ref|NM_201351.1|	NM_201351	0	1	109	868	561	1320	Mus musculus cytochrome b, ascorbate dependent 3 (Cybasc3), mRNA
contig48279	JO003217	1951	isogroup00001										gi|61696135|ref|NM_001013405.1|	NM_001013405	4e-14	1	553	613	2743	2803	Mus musculus DNA segment, Chr 9, ERATO Doi 402, expressed (D9Ertd402e), mRNA
contig48294	JO003356	695	isogroup00002	sp|P34113.2|RL3_DICDI	P34113	0.41	1	85	384	10	110	60S ribosomal protein L3	gi|124286815|ref|NM_026763.1|	NM_026763	0.19	1	190	208	5937	5955	Mus musculus RIKEN cDNA 1110001D15 gene (1110001D15Rik), mRNA
contig48346	JO003219	546	isogroup00001	sp|Q9D7H2.1|WDR5B_MOUSE	Q9D7H2	2.2	-1	125	307	72	135	WD repeat-containing protein 5B	gi|141802778|ref|NM_130903.3|	NM_130903	0.15	-1	185	207	515	537	Mus musculus CD209c antigen (Cd209c), mRNA
contig48396	JO003220	1362	isogroup00001	sp|Q63610.2|TPM3_RAT	Q63610	6e-07	-1	1287	1361	224	248	Tropomyosin alpha-3 chain; AltName: Full=Tropomyosin-3; AltName: Full=Gamma-tropomyosin; AltName: Full=Tropomyosin-5	gi|40254524|ref|NM_022314.2|	NM_022314	1e-78	-1	1043	1361	821	1143	Mus musculus tropomyosin 3, gamma (Tpm3), mRNA
contig48442	JO003703	2073	isogroup00020										gi|94363163|ref|XM_907438.2|	XM_907438	0.037	-1	519	543	660	684	PREDICTED: Mus musculus predicted gene, EG632802, transcript variant 1 (EG632802), mRNA
contig48471	JO002843	561	isogroup00001	sp|Q62940.1|NEDD4_RAT	Q62940	0.019	-1	2	115	26	63	E3 ubiquitin-protein ligase NEDD4	gi|119360351|ref|NM_016924.2|	NM_016924	2e-10	-1	23	64	1492	1533	Mus musculus open reading frame 5 (ORF5), mRNA
contig48513	JO014625	659	isogroup01241	sp|Q9JLY0.1|SOCS6_MOUSE	Q9JLY0	5.4	1	325	486	137	190	Suppressor of cytokine signaling 6; Short=SOCS-6; AltName: Full=Suppressor of cytokine signaling 4; Short=SOCS-4; AltName: Full=Cytokine-inducible SH2 protein 4; Short=CIS-4	gi|118131211|ref|NM_007602.3|	NM_007602	0.0002	-1	376	399	2603	2626	Mus musculus calpain 5 (Capn5), mRNA
contig48645	JO003020	2201	isogroup00001	sp|Q62940.1|NEDD4_RAT	Q62940	0.11	-1	2	109	26	61	E3 ubiquitin-protein ligase NEDD4	gi|134133269|ref|NM_013835.2|	NM_013835	2e-10	1	33	91	6014	6072	Mus musculus TROVE domain family, member 2 (Trove2), mRNA
contig48720	JO002822	515	isogroup00001	sp|P61552.1|EFCB_PAPAN	P61552	1e-08	1	2	340	467	574	ERV-BabFcenv provirus ancestral Env polyprotein; AltName: Full=Envelope polyprotein; AltName: Full=BabFcenv; Includes: Surface protein; Short=SU; Includes: Transmembrane protein; Short=TM; Flags: Precursor	gi|149250233|ref|XM_001481174.1|	XM_001481174	0.14	1	152	170	2333	2351	PREDICTED: Mus musculus RIKEN cDNA 9430008C03 gene, transcript variant 1 (9430008C03Rik), mRNA
contig48921	JO012966	766	isogroup00895	sp|Q9HAU0.1|PKHA5_HUMAN	Q9HAU0	1e-131	1	3	761	66	312	Pleckstrin homology domain-containing family A member 5; Short=PH domain-containing family A member 5; AltName: Full=Phosphoinositol 3-phosphate-binding protein 2; Short=PEPP-2	gi|110835705|ref|NM_144920.3|	NM_144920	0	1	1	743	263	1005	Mus musculus pleckstrin homology domain containing, family A member 5 (Plekha5), mRNA
contig49036	JO004553	3279	isogroup00056										gi|142366869|ref|NM_027104.2|	NM_027104	2e-05	1	1527	1557	859	889	Mus musculus RIKEN cDNA 2310002L09 gene (2310002L09Rik), mRNA
contig49067	JO019361	592	isogroup02704	sp|P49869.3|HR38_DROME	P49869	0.9	-1	422	550	81	124	Probable nuclear hormone receptor HR38; Short=dHR38; AltName: Full=Nuclear receptor subfamily 4 group A member 4	gi|113865922|ref|NM_001045540.1|	NM_001045540	0.041	-1	441	464	4700	4723	Mus musculus predicted gene, OTTMUSG00000005523 (OTTMUSG00000005523), mRNA
contig49203	JO003096	855	isogroup00001	sp|Q96JK2.2|DCAF5_HUMAN	Q96JK2	0.2	1	623	760	220	266	DDB1- and CUL4-associated factor 5; AltName: Full=WD repeat-containing protein 22; AltName: Full=Breakpoint cluster region protein 2; Short=BCRP2	gi|141801998|ref|NM_145513.3|	NM_145513	0.004	-1	809	830	1091	1112	Mus musculus TIP41, TOR signalling pathway regulator-like (S. cerevisiae) (Tiprl), mRNA
contig49241	JO002779	513	isogroup00001	sp|Q96724.1|POLS_DXV	Q96724	0.078	-1	175	393	587	659	Structural polyprotein; Short=PP; Contains: Precursor of VP2; Short=pre-VP2; Contains: Capsid protein VP2; Contains: Structural peptide 1; Short=p1; Contains: Structural peptide 2; Short=p2; Contains: Structural peptide 3; Short=p3; Contains: Protease VP4; AltName: Full=Non-structural protein VP4; Short=NS; Contains: Capsid protein VP3	gi|149269229|ref|XM_001472768.1|	XM_001472768	0.14	-1	151	169	1007	1025	PREDICTED: Mus musculus zinc finger protein 422, related sequence 1 (Zfp422-rs1), mRNA
contig49255	JO003464	855	isogroup00007	sp|P03364.2|POL_SMRVH	P03364	9e-12	1	380	853	462	616	Pol polyprotein; Contains: Reverse transcriptase/ribonuclease H; Short=RT; Contains: Integrase; Short=IN	gi|149262434|ref|XM_981536.2|	XM_981536	3.7	1	64	84	495	515	PREDICTED: Mus musculus keratin 33B (Krt33b), mRNA
contig49291	JO003221	802	isogroup00001	sp|P06333.1|TCB1_RABIT	P06333	0.0001	-1	337	489	63	113	T-cell receptor beta chain ANA 11	gi|70778906|ref|NM_001025312.1|	NM_001025312	2e-08	1	609	639	3836	3866	Mus musculus DNA cross-link repair 1B, PSO2 homolog (S. cerevisiae) (Dclre1b), transcript variant 2, mRNA
contig49406	JL991092	750	isogroup06557	sp|Q04207.1|TF65_MOUSE	Q04207	1e-105	1	2	748	177	426	Transcription factor p65; AltName: Full=Nuclear factor NF-kappa-B p65 subunit; AltName: Full=Nuclear factor of kappa light polypeptide gene enhancer in B-cells 3	gi|118130517|ref|NM_009045.4|	NM_009045	0	1	2	604	874	1476	Mus musculus v-rel reticuloendotheliosis viral oncogene homolog A (avian) (Rela), mRNA
contig49611	JO013285	2496	isogroup00965										gi|116256502|ref|NM_170690.2|	NM_170690	0.18	-1	713	736	9547	9570	Mus musculus ankyrin 3, epithelial (Ank3), transcript variant 5, mRNA
contig49656	JO003222	588	isogroup00001	sp|Q88VM6.1|DLTA_LACPL	Q88VM6	2	-1	66	212	225	274	D-alanine--poly(phosphoribitol) ligase subunit 1; AltName: Full=D-alanine-activating enzyme; Short=DAE; AltName: Full=D-alanine-D-alanyl carrier protein ligase; Short=DCL	gi|94377469|ref|XM_132614.6|	XM_132614	4e-08	1	299	340	4303	4344	PREDICTED: Mus musculus RIKEN cDNA 0610030E20 gene, transcript variant 1 (0610030E20Rik), mRNA
contig49739	JO005921	1058	isogroup00115										gi|78191778|ref|NM_172464.2|	NM_172464	0.074	1	236	255	4824	4843	Mus musculus dishevelled associated activator of morphogenesis 1 (Daam1), transcript variant 2, mRNA
contig49820	JO003181	1492	isogroup00001	sp|Q69566.1|U88_HHV6U	Q69566	1e-21	-1	660	935	155	248	Uncharacterized protein U88	gi|45476576|ref|NM_010615.1|	NM_010615	4e-38	-1	1221	1360	4421	4558	Mus musculus kinesin family member 11 (Kif11), mRNA
contig50124	JO003198	2517	isogroup00001	sp|Q9CR14.1|FANCL_MOUSE	Q9CR14	4.1	1	2367	2501	122	170	E3 ubiquitin-protein ligase FANCL; AltName: Full=Fanconi anemia group L protein homolog; AltName: Full=Proliferation of germ cells protein	gi|118131111|ref|NM_001024604.2|	NM_001024604	4e-21	-1	16	104	4466	4554	Mus musculus ankyrin repeat domain 28 (Ankrd28), mRNA
contig50170	JO003223	543	isogroup00001	sp|B4SG04.1|ACCA_PELPB	B4SG04	4.8	1	180	332	219	269	Acetyl-coenzyme A carboxylase carboxyl transferase subunit alpha; Short=Acetyl-CoA carboxylase carboxyltransferase subunit alpha; Short=ACCase subunit alpha	gi|142384213|ref|NM_027528.2|	NM_027528	0.59	1	360	377	1229	1246	Mus musculus nitric oxide synthase 1 (neuronal) adaptor protein (Nos1ap), mRNA
contig50196	JO003355	753	isogroup00002	sp|A1Z651.1|POL_XMRV6	A1Z651	2e-69	-1	3	473	1342	1498	Gag-Pol polyprotein; Short=Pr180gag-pol; Contains: Matrix protein p15; Short=MA; Contains: RNA-binding phosphoprotein p12; AltName: Full=pp12; Contains: Capsid protein p30; Short=CA; Contains: Nucleocapsid protein p10; Short=NC-pol; Contains: Protease p14; Short=PR; Contains: Reverse transcriptase/ribonuclease H p80; Short=RT; Contains: Integrase p46; Short=IN	gi|142345719|ref|NM_024438.3|	NM_024438	0.21	1	677	695	115	133	Mus musculus dual specificity phosphatase 19 (Dusp19), mRNA
contig50267	JO003224	842	isogroup00001	sp|P46935.3|NEDD4_MOUSE	P46935	3e-06	1	486	629	24	71	E3 ubiquitin-protein ligase NEDD4; AltName: Full=Neural precursor cell expressed developmentally down-regulated protein 4; Short=NEDD-4	gi|149262003|ref|XM_001480884.1|	XM_001480884	2e-17	-1	510	631	2267	2388	PREDICTED: Mus musculus hypothetical protein LOC100043544, transcript variant 2 (LOC100043544), mRNA
[truncated: 50,206 more rows]
